# Supplementary material for: Molecular and cellular context influences SCN8A variant function
Source: JCI Insight. 2024 May 21;9(12):e177530. doi: 10.1172/jci.insight.177530 (PMC11383174; doi:10.1172/jci.insight.177530)
Supplement: Supplemental data set 1 [file jciinsight-9-177530-s101.xlsx]

## Sheet: Sheet1
Supplemental Dataset S1: Biophysical Properties of NaV1.6A and NaV1.6N channels
		Current Amplitude												Voltage-Dependence of Activation																								Voltage-Dependence of Inactivation
Variant		I, pA/pF, Vm =0 mV				I (Fold WT)								V½ (mV)				ΔV½ (mV)								k				k (Fold WT)								V½ (mV)				ΔV½ (mV)
		AVG	SEM	SD		AVG	SEM	SD		P		n		AVG	SEM	SD		AVG	SEM	SD		P		n		AVG	SEM	SD		AVG	SEM	SD		P		n		AVG	SEM	SD		AVG	SEM	SD		P		n
NaV1.6A		-107.39	6.73971	63.9385		1	0.0596581	0.565966				90		-15.8228	0.553335	5.42155		-6.66134e-16	0.550416	5.39296				96		4.58204	0.141114	1.38263		1	0.0288765	0.282931				96		-56.1408	0.477489	5.62951		2.29009e-14	0.477489	5.62951				96
NaV1.6N		-95.2189	5.56809	51.6363		0.939354	0.0631078	0.585237		0.0379		86		-12.9414	0.533693	5.06306		2.87082	0.531609	5.04329		<0.001		90		5.2478	0.159816	1.51615		1.20593	0.0390906	0.370846		0.013		90		-52.6954	0.375872	4.47903		3.44544	0.375872	4.47903		<0.001		90
nontransfected ND7/LoNav		-18.0169	0.729726	7.44177		0.143929	0.00576959	0.0588385		<0.001		103		-6.41905	0.625184	6.52711		9.87383	0.618534	6.45769		<0.001		109		9.13968	0.313996	3.27821		2.14283	0.078211	0.816547		<0.001		109		-53.6364	0.692843	5.75519		2.50441	0.692843	5.75519		<0.001		109
[truncated: 40 more columns]
