# Supplementary material for: Molecular and cellular context influences SCN8A variant function
Source: JCI Insight. 2024 May 21;9(12):e177530. doi: 10.1172/jci.insight.177530 (PMC11383174; doi:10.1172/jci.insight.177530)
Supplement: Supplemental data set 2 [file jciinsight-9-177530-s102.xlsx]

## Sheet: Sheet1
Supplemental Dataset S2: Biophysical Properties of Neonatal Nav1.6 variants
Variant		Current Amplitude												Voltage-Dependence of Activation																								Voltage-Dependence of Inactivation
		I, pA/pF, Vm =0 mV				I (Fold WT)								V½ (mV)				ΔV½ (mV)								k				k (Fold WT)								V½ (mV)				ΔV½ (mV)
		AVG	SEM	SD		AVG	SEM	SD		P		n		AVG	SEM	SD		AVG	SEM	SD		P		n		AVG	SEM	SD		AVG	SEM	SD		P		n		AVG	SEM	SD		AVG	SEM	SD		P		n
Y371C		-44.3875	5.02587	36.9325		0.503907	0.0570559	0.419274		0.000749		54		-12.7093	0.819871	6.18989		5.48665	0.819871	6.18989		0.000219		57		7.04095	0.323852	2.44503		1.35152	0.062164	0.469328		0.000105		57		-55.6742	0.532085	4.57716		0.690097	0.532085	4.57716		0.395		74
Y371S		-81.3053	4.68626	48.475		0.734089	0.0441352	0.456538		0.000802		107		-8.07596	0.389927	4.07096		4.18778	0.366334	3.82464		3.15e-12		109		5.81978	0.109968	1.1481		1.14177	0.0222772	0.232581		7.01e-05		109		-51.1242	0.278707	3.50329		0.741692	0.246694	3.1009		0.0239		158
Q417P		-47.5434	5.26414	29.7785		0.430369	0.0536941	0.303739		2.35e-08		32		-16.5881	1.63486	9.67197		-4.4842	1.40036	8.28466		0.00623		35		6.9478	0.449886	2.66156		1.67857	0.122323	0.723674		3.21e-06		35		-51.2915	0.567208	5.35103		-2.10846	0.558573	5.26956		0.00114		89
E713D		-147.318	18.3828	107.189		1.26531	0.13921	0.811724		0.166		34		-19.2595	0.781868	4.62559		-4.59537	0.786542	4.65325		0.000404		35		4.30377	0.299578	1.77233		0.789322	0.0532355	0.314945		0.0292		35		-55.3743	0.365964	4.0422		-0.156578	0.355791	3.97787		0.747		125
R850Q		-66.3577	5.59579	45.8036		0.701357	0.0663817	0.543358		0.00149		67		-21.3648	0.982709	8.22193		-1.44188	0.833028	6.96961		0.192		70		5.88844	0.224346	1.87701		1.38549	0.0519878	0.434961		1.86e-07		70		-54.935	0.563505	6.54734		0.427047	0.413672	4.80643		0.431		135
G1475R		-118.399	13.2297	92.6082		1.62968	0.177874	1.24512		0.00504		49		-17.6338	1.35681	9.68954		-0.219309	1.23156	8.79507		0.874		51		5.03218	0.340749	2.43344		0.900512	0.0608397	0.434482		0.169		51		-47.5768	0.638614	6.66732		8.16217	0.504569	5.26786		4.514e-23		109
R1617L		-20.9279	1.90815	10.4514		0.149659	0.0147203	0.0806262		3.875e-14		30		-9.6743	1.85322	10.3183		9.4691	1.62419	9.04312		3.49e-06		31		10.2133	0.841221	4.68372		2.0179	0.16593	0.92386		1.57e-06		31		-51.5323	0.808447	5.04875		6.26212	0.597421	3.91755		1.485e-13		43
G1625R		-29.1657	2.46456	15.9722		0.459354	0.0388163	0.251558		0.00107		42		-19.0293	0.594667	3.94458		5.33421	0.594667	3.94458		0.0021		44		5.98736	0.237321	1.57421		1.27003	0.0503402	0.333919		0.00355		44		-58.0653	1.5712	9.16157		3.77879	0.765328	4.52774		0.000232		35
I1631M		-72.5519	10.7705	78.4101		0.59922	0.0866268	0.630652		0.00173		53		-10.323	0.959219	7.17814		1.69057	1.21388	9.08384		0.292		56		7.77005	0.583827	4.36896		1.54646	0.123386	0.923335		0.000153		56		-48.2803	0.520118	4.12831		0.268249	0.494128	3.98379		0.689		65
N1768D		-76.2499	8.70617	54.37		1.16297	0.122117	0.76262		0.379		39		-10.9025	1.37966	8.83416		4.83419	1.22988	7.87509		0.000814		41		5.81178	0.412213	2.63945		1.07735	0.0748021	0.478967		0.325		41		-41.0476	0.755876	6.36912		11.3717	0.6376	5.37251		9.705e-28		71
N1877S		-99.1807	7.6997	46.1982		1.11635	0.0910445	0.546267		0.39		36		-8.28497	0.664389	4.04132		-0.897569	0.885869	5.38853		0.636		37		4.47938	0.216624	1.31768		0.742888	0.0441068	0.268291		0.0113		37		-44.129	0.375657	3.6227		4.82018	0.379606	3.66078		1.196e-16		93
G1914S		-66.3959	8.28734	41.4367		0.896301	0.126492	0.632461		0.589		25		-11.8393	1.15054	5.97839		0.230447	0.775146	4.02778		0.878		27		5.24889	0.362403	1.8831		1.0316	0.0843139	0.438108		0.792		27		-50.5827	0.489777	4.408		0.324041	0.325666	2.931		0.513		81
T144S-S217P-P220R		-74.9808	8.2467	72.8329		0.522754	0.0586978	0.518405		3.1e-05		78		-17.2665	1.01783	8.98924		-5.99643	1.12804	9.96262		3.11e-05		78		6.80298	0.300281	2.65201		1.45513	0.0637561	0.563079		1.07e-07		78		-51.6916	0.547382	6.90223		-3.32095	0.569664	7.18318		8.99e-06		159
[truncated: 80 more columns]
