# Supplementary material for: Molecular and cellular context influences SCN8A variant function
Source: JCI Insight. 2024 May 21;9(12):e177530. doi: 10.1172/jci.insight.177530 (PMC11383174; doi:10.1172/jci.insight.177530)
Supplement: Supplemental data set 3 [file jciinsight-9-177530-s103.xlsx]

## Sheet: Sheet1
Supplemental Dataset S3: Biophysical Properties of Adult NaV1.6 variants
		Current Amplitude												Voltage-Dependence of Activation																								Voltage-Dependence of Inactivation
Variant		I, pA/pF, Vm =0 mV				I (Fold WT)								V½ (mV)				ΔV½ (mV)								k				k (Fold WT)								V½ (mV)				ΔV½ (mV)
		AVG	SEM	SD		AVG	SEM	SD		P		n		AVG	SEM	SD		AVG	SEM	SD		P		n		AVG	SEM	SD		AVG	SEM	SD		P		n		AVG	SEM	SD		AVG	SEM	SD		P		n
V211A		-127.89	14.1592	81.3384		1.18208	0.143184	0.822528		0.326		33		-17.706	1.5269	8.90329		-8.43682	1.23346	7.19224		1.13e-06		34		4.94882	0.384066	2.23947		1.0423	0.0781722	0.455818		0.673		34		-48.787	0.653307	5.91595		-1.13284	0.618042	5.59661		0.136		82
R223G		-68.4091	7.37391	57.5921		0.696296	0.0745455	0.582219		0.00428		61		-14.5824	1.00565	8.10777		-0.7055	1.02113	8.23262		0.55		65		6.76208	0.227465	1.83389		1.59655	0.0540239	0.435554		7.154e-16		65		-54.2613	0.482684	5.24329		-5.53612	0.487608	5.29678		4.477e-15		118
I231T		-101.379	13.2503	79.5018		1.15728	0.154449	0.926694		0.0184		36		-6.689	1.37951	8.50386		14.3065	1.20822	7.44794		6.108e-15		38		7.08845	0.753836	4.64696		1.5649	0.172728	1.06476		0.0026		38		-61.1124	0.593538	4.67352		-0.37559	0.601517	4.73635		0.625		62
Y371C		-57.9897	6.0837	40.8107		0.849709	0.101499	0.688398		0.0622		45		-15.3917	0.731108	4.95862		0.663281	0.731108	4.95862		0.613		46		5.51317	0.262755	1.78209		0.910034	0.0433717	0.294161		0.226		46		-53.6971	0.493582	4.49675		3.62744	0.493582	4.49675		0.000116		83
Y371S		-57.4449	3.51299	36.6767		0.433869	2.63478	27.5079		1.849e-12		109		-10.5659	0.394316	4.00187		2.21932	0.394339	4.0021		0.000319		103		6.09492	0.13835	1.4041		1.21084	0.0271445	0.275486		8.9e-07		103		-53.8183	0.303734	3.44975		0.389337	0.293657	3.3353		0.376		129
Q417P		-76.0539	8.60198	50.1577		0.879318	0.108196	0.630886		0.0442		34		-30.0292	2.41754	14.3024		-7.9912	1.86279	11.0204		0.000351		35		5.88963	0.446556	2.64186		1.49319	0.112189	0.66372		0.000435		35		-61.5995	0.877168	7.49453		-6.65799	0.558279	4.76994		4.31e-17		73
E713D		-115.645	8.71379	59.0998		0.964999	0.0808891	0.548616		0.884		46		-17.992	1.01321	7.01972		0.735532	0.706791	4.89679		0.543		48		4.36504	0.29509	2.04444		1.10385	0.0641652	0.44455		0.242		48		-54.9941	0.392333	4.43875		-1.11417	0.370602	4.25789		0.0325		132
R850Q		-102.597	9.04401	68.8771		0.970894	0.086022	0.655124		0.93		58		-21.1808	0.928621	7.25276		-3.29954	0.797946	6.23216		0.00145		61		5.62548	0.178212	1.39188		1.17699	0.0421745	0.329393		0.00182		61		-52.4694	0.492774	5.83058		3.50194	0.343001	4.08733		1.131e-11		142
G1475R		-113.405	9.71444	65.1664		1.41531	0.126532	0.848802		0.00696		45		-19.5514	0.836287	5.79396		-0.801334	0.87079	6.03301		0.51		48		4.167	0.172493	1.19506		0.878574	0.0507686	0.351735		0.0929		48		-48.0206	0.701092	6.79734		7.32775	0.626137	6.07062		6.776e-15		94
R1617L		-53.7081	8.02153	51.3628		0.585048	0.0954998	0.611497		0.00244		41		-10.7155	2.1684	14.0528		9.71806	1.36303	8.83342		4.98e-08		42		9.77829	0.781197	5.06274		1.82425	0.111964	0.725609		6.63e-09		42		-54.351	1.28485	8.02387		5.67134	0.916287	5.8671		7.62e-07		41
G1625R		-26.8864	1.95894	13.7126		0.276716	0.0201615	0.141131		1.94e-05		49		-9.72415	1.21637	8.85533		10.7473	1.21637	8.85533		6.84e-08		53		9.65389	0.732647	5.33375		1.79893	0.136524	0.993907		7.06e-06		53		-46.0796	2.09391	10.4695		10.3594	1.70057	9.15787		1.67e-06		29
I1631M		-169.046	11.8463	81.2138		0.948954	0.0640197	0.438897		0.663		47		-18.1524	1.29403	8.96533		-0.183084	0.827934	5.73609		0.882		48		4.23696	0.29837	2.06717		1.08611	0.0655622	0.454228		0.4		48		-51.3205	0.543712	6.24678		2.72355	0.437294	5.02413		3.98e-06		132
N1768D		-76.6256	6.20735	49.6588		1.04726	0.0859839	0.687871		0.54		64		-12.0733	0.803151	6.52483		4.96328	0.874126	7.10143		2.81e-05		66		5.04994	0.221344	1.79821		1.06383	0.0570347	0.463352		0.489		66		-41.4239	0.640203	6.27268		13.0999	0.543414	5.32435		1.909e-43		96
N1877S		-118.878	16.0904	88.131		0.831406	0.0958566	0.525028		0.3243		30		-8.02856	0.898492	5.08264		1.8852	0.814005	4.60471		0.188		32		4.87159	0.31254	1.76799		1.09545	0.0801838	0.453588		0.322		32		-43.8087	0.428972	3.90812		3.59569	0.41248	3.75787		5.12e-09		83
G1914S		-92.148	10.6635	55.4091		0.74625	0.0960276	0.498974		0.055		27		-17.6877	1.99921	10.5788		1.43423	1.39082	7.35953		0.397		28		4.26829	0.352116	1.86322		1.28112	0.0910672	0.481882		0.0131		28		-53.0689	0.584024	6.6589		0.650563	0.503274	5.7382		0.311		130
T144S		-125.021	15.1916	131.563		0.94941	0.116196	1.00629		0.749		75		-10.1045	0.672702	5.82577		2.48271	0.68684	5.94821		0.0334		75		4.91385	0.217335	1.88218		0.98712	0.0428266	0.370889		0.902		75		-48.077	0.394745	5.7881		-1.14256	0.387626	5.68371		0.997		215
[truncated: 80 more columns]
