# Supplementary material for: Molecular and cellular context influences SCN8A variant function
Source: JCI Insight. 2024 May 21;9(12):e177530. doi: 10.1172/jci.insight.177530 (PMC11383174; doi:10.1172/jci.insight.177530)
Supplement: Supporting data values [file jciinsight-9-177530-s105.xlsx]

## Sheet: Fig. 2B 
Current-voltage (IV) relationships
Current density, pA/pF
	SCN8A-WT, adult			SCN8A-WT, neonatal			LoNavs, non-transfected
Vm, mV	AVG	CI, 95%		AVG	CI, 95%		AVG	CI, 95%
-100	-1.08	0.13		-1.32	0.21925		-1.09	0.108846
-90	-1.34	0.17		-1.81	0.261034		-1.33	0.148324
-80	-1.59	0.26		-2.04	0.309128		-1.63	0.192839
-70	-1.82	0.26		-2.6	0.42657		-2	0.227634
-60	-2.24	0.29		-2.84	0.402213		-2.49	0.280092
-50	-2.72	0.34		-3.64	0.472989		-2.86	0.335095
-40	-3.55	0.41		-4.31	0.493228		-3.33	0.362437
-30	-8.96	1.57		-7.11	1.05789		-4.31	0.390669
-20	-53.11	11.53		-33.11	5.70083		-6.11	0.635309
-10	-95.58	13.67		-79.99	11.2742		-10.92	0.935052
0	-103.73	12.63		-93.05	11.0591		-16	1.24186
10	-96.25	10.92		-89.36	9.72195		-17.46	1.42431
20	-82.9	9.23		-78.63	8.31591		-15.76	1.22158
30	-67.43	7.39		-64.89	6.82117		-13.66	1.09572
40	-52.72	5.68		-50.14	5.19579		-10.6	1.00475
50	-38.78	4.36		-37.62	3.99471		-9.84	0.963111
60	-27.57	2.9		-27.48	2.98832		-9.04	0.882371
n =	90			86			103

## Sheet: Fig. 2C
Activation curves										Boltzmann fits to the averaged data
Normalized conductance (G/ Gmax)
	SCN8A-WT, adult			SCN8A-WT, neonatal
Vm, mV	AVG	CI, 95%		AVG	CI, 95%					Vm, mV	SCN8A-WT, adult		SCN8A-WT, neonatal
-100	0.00572279	0.00104183		0.00641747	0.00103062					-100	0.0100668		0.0142858
-90	0.00728353	0.00126164		0.00970278	0.00139167					-99.8599	0.0100669		0.0142858
-80	0.00916755	0.0015619		0.0116562	0.00167936					-99.7197	0.0100669		0.0142858
-70	0.0114102	0.00202817		0.0154142	0.00224364					-99.5796	0.0100669		0.0142858
-60	0.0153781	0.00265061		0.0181421	0.00247769					-99.4394	0.0100669		0.0142858
-50	0.019482	0.00326753		0.0260611	0.00355512					-99.2993	0.010067		0.0142858
-40	0.0279992	0.00441605		0.0341434	0.00552609					-99.1592	0.010067		0.0142858
-30	0.0637773	0.00903156		0.0533862	0.00574068					-99.019	0.010067		0.0142858
-20	0.348203	0.043048		0.244056	0.027629					-98.8789	0.010067		0.0142858
-10	0.716103	0.0353536		0.638235	0.0373939					-98.7387	0.0100671		0.0142858
0	0.898489	0.019275		0.857478	0.0252705					-98.5986	0.0100671		0.0142858
10	0.968081	0.00890577		0.956543	0.0131442					-98.4585	0.0100671		0.0142858
20	0.976274	0.00722388		0.978925	0.00954162					-98.3183	0.0100671		0.0142858
30	0.958393	0.0076556		0.962082	0.00653408					-98.1782	0.0100672		0.0142858
40	0.939713	0.0110482		0.921232	0.0120282					-98.038	0.0100672		0.0142859
										-97.8979	0.0100672		0.0142859
n =	96			90						-97.7578	0.0100672		0.0142859
										-97.6176	0.0100673		0.0142859
										-97.4775	0.0100673		0.0142859
										-97.3373	0.0100673		0.0142859
										-97.1972	0.0100674		0.0142859
										-97.0571	0.0100674		0.0142859
										-96.9169	0.0100674		0.0142859
										-96.7768	0.0100675		0.0142859
										-96.6366	0.0100675		0.0142859
										-96.4965	0.0100676		0.0142859
										-96.3564	0.0100676		0.0142859
										-96.2162	0.0100676		0.014286
										-96.0761	0.0100677		0.014286
										-95.9359	0.0100677		0.014286
										-95.7958	0.0100678		0.014286
										-95.6557	0.0100678		0.014286
										-95.5155	0.0100678		0.014286
										-95.3754	0.0100679		0.014286
										-95.2352	0.0100679		0.014286
										-95.0951	0.010068		0.014286
										-94.955	0.010068		0.014286
										-94.8148	0.0100681		0.0142861
										-94.6747	0.0100681		0.0142861
										-94.5345	0.0100682		0.0142861
										-94.3944	0.0100682		0.0142861
										-94.2543	0.0100683		0.0142861
										-94.1141	0.0100683		0.0142861
										-93.974	0.0100684		0.0142861
										-93.8338	0.0100684		0.0142862
										-93.6937	0.0100685		0.0142862
										-93.5536	0.0100686		0.0142862
										-93.4134	0.0100686		0.0142862
										-93.2733	0.0100687		0.0142862
										-93.1331	0.0100688		0.0142862
										-92.993	0.0100688		0.0142862
										-92.8529	0.0100689		0.0142863
										-92.7127	0.010069		0.0142863
										-92.5726	0.010069		0.0142863
										-92.4324	0.0100691		0.0142863
										-92.2923	0.0100692		0.0142863
										-92.1522	0.0100693		0.0142863
										-92.012	0.0100693		0.0142864
										-91.8719	0.0100694		0.0142864
										-91.7317	0.0100695		0.0142864
										-91.5916	0.0100696		0.0142864
										-91.4515	0.0100697		0.0142865
										-91.3113	0.0100698		0.0142865
										-91.1712	0.0100698		0.0142865
										-91.031	0.0100699		0.0142865
										-90.8909	0.01007		0.0142865
										-90.7508	0.0100701		0.0142866
										-90.6106	0.0100702		0.0142866
										-90.4705	0.0100703		0.0142866
										-90.3303	0.0100704		0.0142866
										-90.1902	0.0100705		0.0142867
										-90.0501	0.0100706		0.0142867
										-89.9099	0.0100708		0.0142867
										-89.7698	0.0100709		0.0142868
										-89.6296	0.010071		0.0142868
										-89.4895	0.0100711		0.0142868
										-89.3493	0.0100712		0.0142868
										-89.2092	0.0100713		0.0142869
										-89.0691	0.0100715		0.0142869
										-88.9289	0.0100716		0.0142869
										-88.7888	0.0100717		0.014287
										-88.6486	0.0100719		0.014287
										-88.5085	0.010072		0.014287
										-88.3684	0.0100722		0.0142871
										-88.2282	0.0100723		0.0142871
										-88.0881	0.0100724		0.0142872
										-87.9479	0.0100726		0.0142872
										-87.8078	0.0100728		0.0142872
										-87.6677	0.0100729		0.0142873
										-87.5275	0.0100731		0.0142873
										-87.3874	0.0100732		0.0142874
										-87.2472	0.0100734		0.0142874
										-87.1071	0.0100736		0.0142875
										-86.967	0.0100738		0.0142875
										-86.8268	0.010074		0.0142876
										-86.6867	0.0100742		0.0142876
										-86.5465	0.0100743		0.0142877
										-86.4064	0.0100745		0.0142877
										-86.2663	0.0100747		0.0142878
										-86.1261	0.010075		0.0142878
										-85.986	0.0100752		0.0142879
										-85.8458	0.0100754		0.0142879
										-85.7057	0.0100756		0.014288
										-85.5656	0.0100758		0.0142881
										-85.4254	0.0100761		0.0142881
										-85.2853	0.0100763		0.0142882
										-85.1451	0.0100765		0.0142883
										-85.005	0.0100768		0.0142883
										-84.8649	0.010077		0.0142884
										-84.7247	0.0100773		0.0142885
										-84.5846	0.0100776		0.0142885
										-84.4444	0.0100779		0.0142886
										-84.3043	0.0100781		0.0142887
										-84.1642	0.0100784		0.0142888
										-84.024	0.0100787		0.0142888
										-83.8839	0.010079		0.0142889
										-83.7437	0.0100793		0.014289
										-83.6036	0.0100796		0.0142891
										-83.4635	0.01008		0.0142892
										-83.3233	0.0100803		0.0142893
										-83.1832	0.0100806		0.0142894
										-83.043	0.010081		0.0142895
										-82.9029	0.0100813		0.0142896
										-82.7628	0.0100817		0.0142897
										-82.6226	0.0100821		0.0142898
										-82.4825	0.0100824		0.0142899
										-82.3423	0.0100828		0.01429
										-82.2022	0.0100832		0.0142901
										-82.0621	0.0100836		0.0142902
										-81.9219	0.010084		0.0142903
										-81.7818	0.0100845		0.0142904
										-81.6416	0.0100849		0.0142906
										-81.5015	0.0100853		0.0142907
										-81.3614	0.0100858		0.0142908
										-81.2212	0.0100863		0.014291
										-81.0811	0.0100867		0.0142911
										-80.9409	0.0100872		0.0142912
										-80.8008	0.0100877		0.0142914
										-80.6607	0.0100883		0.0142915
										-80.5205	0.0100888		0.0142917
										-80.3804	0.0100893		0.0142918
										-80.2402	0.0100899		0.014292
										-80.1001	0.0100904		0.0142921
										-79.96	0.010091		0.0142923
										-79.8198	0.0100916		0.0142925
										-79.6797	0.0100922		0.0142927
										-79.5395	0.0100928		0.0142928
										-79.3994	0.0100934		0.014293
										-79.2593	0.0100941		0.0142932
										-79.1191	0.0100948		0.0142934
										-78.979	0.0100954		0.0142936
										-78.8388	0.0100961		0.0142938
										-78.6987	0.0100968		0.014294
										-78.5586	0.0100976		0.0142942
										-78.4184	0.0100983		0.0142944
										-78.2783	0.0100991		0.0142947
										-78.1381	0.0100998		0.0142949
										-77.998	0.0101006		0.0142951
										-77.8579	0.0101015		0.0142954
										-77.7177	0.0101023		0.0142956
										-77.5776	0.0101031		0.0142959
										-77.4374	0.010104		0.0142961
										-77.2973	0.0101049		0.0142964
										-77.1572	0.0101058		0.0142967
										-77.017	0.0101068		0.014297
										-76.8769	0.0101077		0.0142973
										-76.7367	0.0101087		0.0142976
										-76.5966	0.0101097		0.0142979
										-76.4565	0.0101108		0.0142982
										-76.3163	0.0101118		0.0142985
										-76.1762	0.0101129		0.0142988
										-76.036	0.010114		0.0142991
										-75.8959	0.0101151		0.0142995
										-75.7558	0.0101163		0.0142998
										-75.6156	0.0101175		0.0143002
										-75.4755	0.0101187		0.0143006
										-75.3353	0.0101199		0.014301
										-75.1952	0.0101212		0.0143013
										-75.0551	0.0101225		0.0143017
										-74.9149	0.0101238		0.0143022
										-74.7748	0.0101252		0.0143026
										-74.6346	0.0101266		0.014303
										-74.4945	0.010128		0.0143034
										-74.3544	0.0101295		0.0143039
										-74.2142	0.0101309		0.0143044
										-74.0741	0.0101325		0.0143048
										-73.9339	0.010134		0.0143053
										-73.7938	0.0101356		0.0143058
										-73.6537	0.0101373		0.0143063
										-73.5135	0.010139		0.0143069
										-73.3734	0.0101407		0.0143074
										-73.2332	0.0101424		0.014308
										-73.0931	0.0101442		0.0143085
										-72.953	0.0101461		0.0143091
										-72.8128	0.010148		0.0143097
										-72.6727	0.0101499		0.0143103
										-72.5325	0.0101519		0.0143109
										-72.3924	0.0101539		0.0143116
										-72.2523	0.010156		0.0143122
										-72.1121	0.0101581		0.0143129
										-71.972	0.0101602		0.0143136
										-71.8318	0.0101625		0.0143143
										-71.6917	0.0101647		0.014315
										-71.5516	0.010167		0.0143158
										-71.4114	0.0101694		0.0143166
										-71.2713	0.0101719		0.0143173
										-71.1311	0.0101743		0.0143181
										-70.991	0.0101769		0.014319
										-70.8509	0.0101795		0.0143198
										-70.7107	0.0101822		0.0143207
										-70.5706	0.0101849		0.0143216
										-70.4304	0.0101877		0.0143225
										-70.2903	0.0101906		0.0143234
										-70.1502	0.0101935		0.0143244
										-70.01	0.0101965		0.0143254
										-69.8699	0.0101996		0.0143264
										-69.7297	0.0102027		0.0143274
										-69.5896	0.0102059		0.0143285
										-69.4494	0.0102092		0.0143296
										-69.3093	0.0102126		0.0143307
										-69.1692	0.010216		0.0143318
										-69.029	0.0102196		0.014333
										-68.8889	0.0102232		0.0143342
										-68.7487	0.0102269		0.0143354
										-68.6086	0.0102307		0.0143367
										-68.4685	0.0102345		0.014338
										-68.3283	0.0102385		0.0143393
										-68.1882	0.0102426		0.0143407
										-68.048	0.0102467		0.0143421
										-67.9079	0.010251		0.0143435
										-67.7678	0.0102553		0.014345
										-67.6276	0.0102598		0.0143465
										-67.4875	0.0102643		0.014348
										-67.3473	0.010269		0.0143496
										-67.2072	0.0102738		0.0143512
										-67.0671	0.0102787		0.0143529
										-66.9269	0.0102837		0.0143546
										-66.7868	0.0102888		0.0143563
										-66.6466	0.010294		0.0143581
										-66.5065	0.0102994		0.01436
										-66.3664	0.0103049		0.0143618
										-66.2262	0.0103105		0.0143638
										-66.0861	0.0103162		0.0143658
										-65.9459	0.0103221		0.0143678
										-65.8058	0.0103282		0.0143699
										-65.6657	0.0103343		0.014372
										-65.5255	0.0103406		0.0143742
										-65.3854	0.0103471		0.0143765
										-65.2452	0.0103537		0.0143788
										-65.1051	0.0103605		0.0143811
										-64.965	0.0103674		0.0143835
										-64.8248	0.0103745		0.014386
										-64.6847	0.0103817		0.0143886
										-64.5445	0.0103892		0.0143912
										-64.4044	0.0103968		0.0143939
										-64.2643	0.0104045		0.0143966
										-64.1241	0.0104125		0.0143994
										-63.984	0.0104207		0.0144023
										-63.8438	0.010429		0.0144053
										-63.7037	0.0104375		0.0144083
										-63.5636	0.0104463		0.0144114
										-63.4234	0.0104552		0.0144146
										-63.2833	0.0104644		0.0144179
										-63.1431	0.0104737		0.0144212
										-63.003	0.0104833		0.0144246
										-62.8629	0.0104931		0.0144282
										-62.7227	0.0105032		0.0144318
										-62.5826	0.0105134		0.0144355
										-62.4424	0.010524		0.0144393
										-62.3023	0.0105347		0.0144432
										-62.1622	0.0105458		0.0144472
										-62.022	0.010557		0.0144513
										-61.8819	0.0105686		0.0144555
										-61.7417	0.0105804		0.0144598
										-61.6016	0.0105925		0.0144642
										-61.4615	0.0106049		0.0144687
										-61.3213	0.0106175		0.0144734
										-61.1812	0.0106305		0.0144781
										-61.041	0.0106438		0.014483
										-60.9009	0.0106574		0.014488
										-60.7608	0.0106713		0.0144931
										-60.6206	0.0106855		0.0144984
										-60.4805	0.0107001		0.0145038
										-60.3403	0.010715		0.0145093
										-60.2002	0.0107302		0.014515
										-60.0601	0.0107458		0.0145208
										-59.9199	0.0107618		0.0145267
										-59.7798	0.0107782		0.0145329
										-59.6396	0.0107949		0.0145391
										-59.4995	0.010812		0.0145455
										-59.3594	0.0108296		0.0145521
										-59.2192	0.0108475		0.0145589
										-59.0791	0.0108659		0.0145658
										-58.9389	0.0108847		0.0145729
										-58.7988	0.0109039		0.0145802
										-58.6587	0.0109236		0.0145877
										-58.5185	0.0109438		0.0145953
										-58.3784	0.0109644		0.0146032
										-58.2382	0.0109855		0.0146112
										-58.0981	0.0110071		0.0146195
										-57.958	0.0110292		0.0146279
										-57.8178	0.0110519		0.0146366
										-57.6777	0.011075		0.0146455
										-57.5375	0.0110987		0.0146546
										-57.3974	0.011123		0.014664
										-57.2573	0.0111478		0.0146735
										-57.1171	0.0111732		0.0146834
										-56.977	0.0111993		0.0146934
										-56.8368	0.0112259		0.0147038
										-56.6967	0.0112531		0.0147144
										-56.5566	0.011281		0.0147252
										-56.4164	0.0113096		0.0147364
										-56.2763	0.0113388		0.0147478
										-56.1361	0.0113687		0.0147595
										-55.996	0.0113993		0.0147715
										-55.8559	0.0114306		0.0147838
										-55.7157	0.0114626		0.0147964
										-55.5756	0.0114954		0.0148094
										-55.4354	0.011529		0.0148227
										-55.2953	0.0115634		0.0148363
										-55.1552	0.0115985		0.0148502
										-55.015	0.0116345		0.0148645
										-54.8749	0.0116714		0.0148792
										-54.7347	0.0117091		0.0148942
										-54.5946	0.0117476		0.0149096
										-54.4545	0.0117871		0.0149254
										-54.3143	0.0118275		0.0149416
										-54.1742	0.0118689		0.0149583
										-54.034	0.0119112		0.0149753
										-53.8939	0.0119545		0.0149928
										-53.7538	0.0119988		0.0150107
										-53.6136	0.0120442		0.0150291
										-53.4735	0.0120906		0.0150479
										-53.3333	0.0121382		0.0150672
										-53.1932	0.0121868		0.015087
										-53.0531	0.0122366		0.0151073
										-52.9129	0.0122875		0.0151281
										-52.7728	0.0123396		0.0151494
										-52.6326	0.012393		0.0151713
										-52.4925	0.0124476		0.0151937
										-52.3524	0.0125034		0.0152167
										-52.2122	0.0125606		0.0152403
										-52.0721	0.0126191		0.0152645
										-51.9319	0.012679		0.0152893
										-51.7918	0.0127403		0.0153147
										-51.6517	0.012803		0.0153407
										-51.5115	0.0128672		0.0153674
										-51.3714	0.0129329		0.0153948
										-51.2312	0.0130002		0.0154229
										-51.0911	0.013069		0.0154517
										-50.951	0.0131394		0.0154812
										-50.8108	0.0132114		0.0155115
										-50.6707	0.0132851		0.0155425
										-50.5305	0.0133606		0.0155743
										-50.3904	0.0134378		0.015607
										-50.2503	0.0135168		0.0156404
										-50.1101	0.0135977		0.0156747
										-49.97	0.0136805		0.0157099
										-49.8298	0.0137651		0.0157459
										-49.6897	0.0138518		0.0157829
										-49.5495	0.0139405		0.0158208
										-49.4094	0.0140312		0.0158596
										-49.2693	0.0141241		0.0158994
										-49.1291	0.0142191		0.0159403
										-48.989	0.0143164		0.0159821
										-48.8488	0.0144159		0.0160251
										-48.7087	0.0145177		0.0160691
										-48.5686	0.0146219		0.0161142
										-48.4284	0.0147286		0.0161604
										-48.2883	0.0148377		0.0162079
										-48.1481	0.0149493		0.0162565
										-48.008	0.0150636		0.0163064
										-47.8679	0.0151805		0.0163575
										-47.7277	0.0153002		0.0164099
										-47.5876	0.0154226		0.0164636
										-47.4474	0.0155478		0.0165187
										-47.3073	0.015676		0.0165751
										-47.1672	0.0158072		0.016633
										-47.027	0.0159414		0.0166924
										-46.8869	0.0160787		0.0167532
										-46.7467	0.0162192		0.0168156
										-46.6066	0.016363		0.0168795
										-46.4665	0.0165101		0.0169451
										-46.3263	0.0166606		0.0170123
										-46.1862	0.0168146		0.0170812
										-46.046	0.0169722		0.0171519
										-45.9059	0.0171334		0.0172243
										-45.7658	0.0172984		0.0172986
										-45.6256	0.0174672		0.0173747
										-45.4855	0.0176399		0.0174527
										-45.3453	0.0178166		0.0175327
										-45.2052	0.0179973		0.0176148
										-45.0651	0.0181823		0.0176988
										-44.9249	0.0183715		0.017785
										-44.7848	0.0185651		0.0178734
										-44.6446	0.0187632		0.017964
										-44.5045	0.0189659		0.0180569
										-44.3644	0.0191732		0.0181521
										-44.2242	0.0193853		0.0182497
										-44.0841	0.0196023		0.0183497
										-43.9439	0.0198243		0.0184523
										-43.8038	0.0200514		0.0185574
										-43.6637	0.0202837		0.0186652
										-43.5235	0.0205214		0.0187757
										-43.3834	0.0207646		0.0188889
										-43.2432	0.0210133		0.0190051
										-43.1031	0.0212678		0.0191241
										-42.963	0.021528		0.0192461
										-42.8228	0.0217943		0.0193711
										-42.6827	0.0220667		0.0194993
										-42.5425	0.0223453		0.0196307
										-42.4024	0.0226303		0.0197655
										-42.2623	0.0229218		0.0199035
										-42.1221	0.02322		0.0200451
										-41.982	0.023525		0.0201901
										-41.8418	0.023837		0.0203389
										-41.7017	0.0241561		0.0204913
										-41.5616	0.0244825		0.0206475
										-41.4214	0.0248163		0.0208077
										-41.2813	0.0251577		0.0209719
										-41.1411	0.0255069		0.0211401
										-41.001	0.0258641		0.0213126
										-40.8609	0.0262293		0.0214893
										-40.7207	0.0266029		0.0216705
										-40.5806	0.0269849		0.0218562
										-40.4404	0.0273756		0.0220465
										-40.3003	0.0277751		0.0222416
										-40.1602	0.0281837		0.0224416
										-40.02	0.0286015		0.0226465
										-39.8799	0.0290288		0.0228565
										-39.7397	0.0294657		0.0230717
										-39.5996	0.0299125		0.0232923
										-39.4595	0.0303693		0.0235184
										-39.3193	0.0308364		0.0237501
										-39.1792	0.031314		0.0239876
										-39.039	0.0318023		0.0242309
										-38.8989	0.0323016		0.0244803
										-38.7588	0.0328121		0.0247359
										-38.6186	0.033334		0.0249978
										-38.4785	0.0338675		0.0252662
										-38.3383	0.034413		0.0255412
										-38.1982	0.0349707		0.025823
										-38.0581	0.0355407		0.0261119
										-37.9179	0.0361235		0.0264078
										-37.7778	0.0367192		0.0267111
										-37.6376	0.0373281		0.0270218
										-37.4975	0.0379504		0.0273402
										-37.3574	0.0385866		0.0276664
										-37.2172	0.0392368		0.0280007
										-37.0771	0.0399014		0.0283432
										-36.9369	0.0405806		0.0286942
										-36.7968	0.0412747		0.0290537
										-36.6567	0.0419841		0.0294221
										-36.5165	0.042709		0.0297995
										-36.3764	0.0434498		0.0301862
										-36.2362	0.0442068		0.0305823
										-36.0961	0.0449803		0.0309881
										-35.956	0.0457706		0.0314039
										-35.8158	0.0465781		0.0318298
										-35.6757	0.0474031		0.0322661
										-35.5355	0.048246		0.032713
										-35.3954	0.0491071		0.0331708
										-35.2553	0.0499868		0.0336398
										-35.1151	0.0508854		0.0341201
										-34.975	0.0518033		0.0346121
										-34.8348	0.0527408		0.0351161
										-34.6947	0.0536984		0.0356323
										-34.5546	0.0546765		0.0361609
										-34.4144	0.0556754		0.0367023
										-34.2743	0.0566954		0.0372568
										-34.1341	0.0577371		0.0378247
										-33.994	0.0588008		0.0384062
										-33.8539	0.059887		0.0390017
										-33.7137	0.0609959		0.0396115
										-33.5736	0.0621281		0.040236
										-33.4334	0.063284		0.0408754
										-33.2933	0.0644641		0.0415301
										-33.1532	0.0656686		0.0422004
										-33.013	0.0668981		0.0428867
										-32.8729	0.0681531		0.0435893
										-32.7327	0.0694339		0.0443087
										-32.5926	0.070741		0.0450451
										-32.4525	0.0720749		0.0457989
										-32.3123	0.0734361		0.0465706
										-32.1722	0.0748249		0.0473605
										-32.032	0.0762419		0.048169
										-31.8919	0.0776876		0.0489965
										-31.7518	0.0791623		0.0498435
										-31.6116	0.0806667		0.0507103
										-31.4715	0.0822011		0.0515974
										-31.3313	0.0837661		0.0525052
										-31.1912	0.0853621		0.0534341
										-31.0511	0.0869896		0.0543846
										-30.9109	0.0886491		0.0553571
										-30.7708	0.0903412		0.0563522
										-30.6306	0.0920662		0.0573702
										-30.4905	0.0938248		0.0584116
										-30.3504	0.0956173		0.059477
										-30.2102	0.0974443		0.0605668
										-30.0701	0.0993064		0.0616815
										-29.9299	0.101204		0.0628216
										-29.7898	0.103137		0.0639876
										-29.6496	0.105107		0.06518
										-29.5095	0.107114		0.0663994
										-29.3694	0.109159		0.0676463
										-29.2292	0.111241		0.0689212
										-29.0891	0.113362		0.0702247
										-28.9489	0.115521		0.0715573
										-28.8088	0.117721		0.0729196
										-28.6687	0.11996		0.074312
										-28.5285	0.122239		0.0757353
										-28.3884	0.124559		0.07719
										-28.2482	0.126921		0.0786766
										-28.1081	0.129324		0.0801957
										-27.968	0.131769		0.0817479
										-27.8278	0.134257		0.0833339
										-27.6877	0.136789		0.0849541
										-27.5475	0.139363		0.0866092
										-27.4074	0.141982		0.0882999
										-27.2673	0.144645		0.0900267
										-27.1271	0.147352		0.0917902
										-26.987	0.150105		0.093591
										-26.8468	0.152904		0.0954298
										-26.7067	0.155748		0.0973072
										-26.5666	0.158638		0.0992238
										-26.4264	0.161575		0.10118
										-26.2863	0.164558		0.103177
										-26.1461	0.167589		0.105215
										-26.006	0.170668		0.107295
										-25.8659	0.173794		0.109416
										-25.7257	0.176968		0.111581
										-25.5856	0.18019		0.11379
										-25.4454	0.18346		0.116042
										-25.3053	0.18678		0.11834
										-25.1652	0.190148		0.120682
										-25.025	0.193565		0.123071
										-24.8849	0.197031		0.125506
										-24.7447	0.200546		0.127988
										-24.6046	0.20411		0.130519
										-24.4645	0.207724		0.133097
										-24.3243	0.211387		0.135724
										-24.1842	0.2151		0.138401
										-24.044	0.218862		0.141128
										-23.9039	0.222673		0.143905
										-23.7638	0.226533		0.146733
										-23.6236	0.230443		0.149613
										-23.4835	0.234402		0.152545
										-23.3433	0.238409		0.15553
										-23.2032	0.242465		0.158567
										-23.0631	0.24657		0.161658
										-22.9229	0.250722		0.164803
										-22.7828	0.254923		0.168002
										-22.6426	0.259171		0.171256
										-22.5025	0.263466		0.174564
										-22.3624	0.267808		0.177929
										-22.2222	0.272196		0.181349
										-22.0821	0.276631		0.184824
										-21.9419	0.28111		0.188357
										-21.8018	0.285635		0.191945
										-21.6617	0.290204		0.195591
										-21.5215	0.294817		0.199293
										-21.3814	0.299473		0.203053
										-21.2412	0.304171		0.206869
										-21.1011	0.308911		0.210743
										-20.961	0.313692		0.214674
										-20.8208	0.318513		0.218663
										-20.6807	0.323374		0.222709
										-20.5405	0.328273		0.226813
										-20.4004	0.33321		0.230973
										-20.2603	0.338184		0.235191
										-20.1201	0.343193		0.239466
										-19.98	0.348237		0.243797
										-19.8398	0.353316		0.248185
										-19.6997	0.358427		0.252629
										-19.5596	0.363569		0.257129
										-19.4194	0.368743		0.261685
										-19.2793	0.373945		0.266295
										-19.1391	0.379176		0.270961
										-18.999	0.384435		0.27568
										-18.8589	0.389719		0.280453
										-18.7187	0.395028		0.285279
										-18.5786	0.40036		0.290157
										-18.4384	0.405714		0.295087
										-18.2983	0.411089		0.300067
										-18.1582	0.416483		0.305098
										-18.018	0.421896		0.310178
										-17.8779	0.427325		0.315306
										-17.7377	0.432769		0.320481
										-17.5976	0.438228		0.325703
										-17.4575	0.443698		0.330971
										-17.3173	0.44918		0.336282
										-17.1772	0.454671		0.341637
										-17.037	0.460171		0.347034
										-16.8969	0.465677		0.352472
										-16.7568	0.471188		0.357949
										-16.6166	0.476703		0.363464
										-16.4765	0.48222		0.369016
										-16.3363	0.487737		0.374604
										-16.1962	0.493254		0.380226
										-16.0561	0.498769		0.38588
										-15.9159	0.50428		0.391566
										-15.7758	0.509785		0.397281
										-15.6356	0.515284		0.403024
										-15.4955	0.520775		0.408794
										-15.3554	0.526255		0.414588
										-15.2152	0.531725		0.420405
										-15.0751	0.537182		0.426244
										-14.9349	0.542625		0.432103
										-14.7948	0.548053		0.437979
										-14.6547	0.553464		0.443872
										-14.5145	0.558857		0.449779
										-14.3744	0.56423		0.455698
										-14.2342	0.569583		0.461628
										-14.0941	0.574913		0.467567
										-13.954	0.580219		0.473514
										-13.8138	0.585501		0.479465
										-13.6737	0.590757		0.48542
										-13.5335	0.595986		0.491376
										-13.3934	0.601186		0.497332
										-13.2533	0.606357		0.503286
										-13.1131	0.611497		0.509236
										-12.973	0.616605		0.515179
										-12.8328	0.621681		0.521115
										-12.6927	0.626722		0.527042
										-12.5526	0.631728		0.532956
										-12.4124	0.636699		0.538858
										-12.2723	0.641633		0.544744
										-12.1321	0.646529		0.550614
										-11.992	0.651386		0.556465
										-11.8519	0.656204		0.562295
										-11.7117	0.660981		0.568104
										-11.5716	0.665718		0.573889
										-11.4314	0.670412		0.579648
										-11.2913	0.675065		0.585381
										-11.1512	0.679674		0.591084
										-11.011	0.684239		0.596758
										-10.8709	0.68876		0.6024
										-10.7307	0.693236		0.608008
										-10.5906	0.697666		0.613582
										-10.4505	0.70205		0.61912
										-10.3103	0.706388		0.624621
										-10.1702	0.71068		0.630083
										-10.03	0.714924		0.635505
										-9.88989	0.71912		0.640885
										-9.74975	0.723269		0.646223
										-9.60961	0.727369		0.651517
										-9.46947	0.731421		0.656767
										-9.32933	0.735424		0.661971
										-9.18919	0.739378		0.667128
										-9.04905	0.743284		0.672238
										-8.90891	0.74714		0.677298
										-8.76877	0.750947		0.682309
										-8.62863	0.754705		0.68727
										-8.48849	0.758413		0.69218
										-8.34835	0.762072		0.697037
										-8.20821	0.765682		0.701843
										-8.06807	0.769242		0.706595
										-7.92793	0.772753		0.711293
										-7.78779	0.776215		0.715937
										-7.64765	0.779628		0.720526
										-7.50751	0.782991		0.72506
										-7.36737	0.786306		0.729538
										-7.22723	0.789573		0.73396
										-7.08709	0.792791		0.738326
										-6.94695	0.795961		0.742635
										-6.80681	0.799083		0.746887
										-6.66667	0.802157		0.751083
										-6.52653	0.805184		0.755221
										-6.38639	0.808163		0.759302
										-6.24625	0.811096		0.763325
										-6.10611	0.813983		0.767292
										-5.96597	0.816823		0.771201
										-5.82583	0.819617		0.775052
										-5.68569	0.822366		0.778846
										-5.54555	0.82507		0.782583
										-5.40541	0.827729		0.786263
										-5.26527	0.830344		0.789886
										-5.12513	0.832915		0.793453
										-4.98498	0.835442		0.796963
										-4.84484	0.837927		0.800417
										-4.7047	0.840368		0.803815
										-4.56456	0.842768		0.807157
										-4.42442	0.845126		0.810445
										-4.28428	0.847443		0.813677
										-4.14414	0.849719		0.816855
										-4.004	0.851954		0.819978
										-3.86386	0.85415		0.823048
										-3.72372	0.856306		0.826065
										-3.58358	0.858424		0.829029
										-3.44344	0.860503		0.83194
										-3.3033	0.862544		0.8348
										-3.16316	0.864548		0.837608
										-3.02302	0.866515		0.840365
										-2.88288	0.868445		0.843073
										-2.74274	0.870339		0.84573
										-2.6026	0.872198		0.848338
										-2.46246	0.874022		0.850897
										-2.32232	0.875812		0.853409
										-2.18218	0.877568		0.855873
										-2.04204	0.87929		0.85829
										-1.9019	0.880979		0.86066
										-1.76176	0.882636		0.862985
										-1.62162	0.884261		0.865265
										-1.48148	0.885854		0.8675
										-1.34134	0.887416		0.869691
										-1.2012	0.888948		0.871839
										-1.06106	0.89045		0.873944
										-0.920921	0.891922		0.876007
										-0.780781	0.893365		0.878029
										-0.640641	0.89478		0.88001
										-0.500501	0.896167		0.881951
										-0.36036	0.897525		0.883852
										-0.22022	0.898857		0.885714
										-0.0800801	0.900162		0.887538
										0.0600601	0.90144		0.889324
										0.2002	0.902693		0.891073
										0.34034	0.90392		0.892786
										0.48048	0.905123		0.894462
										0.620621	0.906301		0.896104
										0.760761	0.907455		0.89771
										0.900901	0.908585		0.899283
										1.04104	0.909692		0.900822
										1.18118	0.910776		0.902329
										1.32132	0.911838		0.903803
										1.46146	0.912878		0.905245
										1.6016	0.913896		0.906656
										1.74174	0.914893		0.908037
										1.88188	0.915869		0.909387
										2.02202	0.916825		0.910708
										2.16216	0.917761		0.912001
										2.3023	0.918677		0.913264
										2.44244	0.919574		0.9145
										2.58258	0.920452		0.915709
										2.72272	0.921312		0.916891
										2.86286	0.922153		0.918047
										3.003	0.922977		0.919177
										3.14314	0.923783		0.920282
										3.28328	0.924572		0.921362
										3.42342	0.925344		0.922418
										3.56356	0.926099		0.92345
										3.7037	0.926839		0.924459
										3.84384	0.927562		0.925445
										3.98398	0.92827		0.926409
										4.12412	0.928963		0.927351
										4.26426	0.929641		0.928272
										4.4044	0.930304		0.929171
										4.54454	0.930953		0.930051
										4.68468	0.931588		0.93091
										4.82482	0.93221		0.931749
										4.96496	0.932817		0.932569
										5.10511	0.933412		0.93337
										5.24525	0.933994		0.934153
										5.38539	0.934563		0.934917
										5.52553	0.935119		0.935664
										5.66567	0.935664		0.936394
										5.80581	0.936196		0.937107
										5.94595	0.936717		0.937803
										6.08609	0.937227		0.938483
										6.22623	0.937725		0.939147
										6.36637	0.938212		0.939796
										6.50651	0.938689		0.940429
										6.64665	0.939155		0.941048
										6.78679	0.939611		0.941652
										6.92693	0.940057		0.942242
										7.06707	0.940493		0.942818
										7.20721	0.94092		0.943381
										7.34735	0.941337		0.94393
										7.48749	0.941744		0.944467
										7.62763	0.942143		0.94499
										7.76777	0.942533		0.945502
										7.90791	0.942914		0.946001
										8.04805	0.943287		0.946488
										8.18819	0.943652		0.946964
										8.32833	0.944008		0.947429
										8.46847	0.944357		0.947882
										8.60861	0.944698		0.948325
										8.74875	0.945031		0.948757
										8.88889	0.945357		0.949179
										9.02903	0.945675		0.949591
										9.16917	0.945986		0.949993
										9.30931	0.946291		0.950385
										9.44945	0.946588		0.950768
										9.58959	0.946879		0.951142
										9.72973	0.947164		0.951507
										9.86987	0.947442		0.951863
										10.01	0.947714		0.952211
										10.1502	0.94798		0.95255
										10.2903	0.948239		0.952881
										10.4304	0.948493		0.953204
										10.5706	0.948742		0.95352
										10.7107	0.948984		0.953828
										10.8509	0.949221		0.954128
										10.991	0.949453		0.954421
										11.1311	0.94968		0.954707
										11.2713	0.949902		0.954986
										11.4114	0.950118		0.955259
										11.5516	0.95033		0.955524
										11.6917	0.950537		0.955784
										11.8318	0.950739		0.956037
										11.972	0.950937		0.956284
										12.1121	0.95113		0.956525
										12.2523	0.951319		0.95676
										12.3924	0.951503		0.95699
										12.5325	0.951684		0.957214
										12.6727	0.95186		0.957432
										12.8128	0.952032		0.957645
										12.953	0.952201		0.957853
										13.0931	0.952366		0.958056
										13.2332	0.952526		0.958254
										13.3734	0.952684		0.958447
										13.5135	0.952837		0.958636
										13.6537	0.952988		0.95882
										13.7938	0.953135		0.958999
										13.9339	0.953278		0.959174
										14.0741	0.953418		0.959345
										14.2142	0.953555		0.959512
										14.3544	0.953689		0.959674
										14.4945	0.95382		0.959833
										14.6346	0.953948		0.959988
										14.7748	0.954073		0.960139
										14.9149	0.954195		0.960286
										15.0551	0.954315		0.96043
										15.1952	0.954431		0.96057
										15.3353	0.954545		0.960707
										15.4755	0.954657		0.96084
										15.6156	0.954766		0.96097
										15.7558	0.954872		0.961097
										15.8959	0.954976		0.961221
										16.036	0.955078		0.961342
										16.1762	0.955177		0.96146
										16.3163	0.955274		0.961575
										16.4565	0.955369		0.961687
										16.5966	0.955462		0.961796
										16.7367	0.955552		0.961903
										16.8769	0.955641		0.962007
										17.017	0.955727		0.962109
										17.1572	0.955812		0.962208
										17.2973	0.955894		0.962304
										17.4374	0.955975		0.962399
										17.5776	0.956054		0.962491
										17.7177	0.956131		0.96258
										17.8579	0.956206		0.962668
										17.998	0.95628		0.962753
										18.1381	0.956352		0.962836
										18.2783	0.956422		0.962918
										18.4184	0.956491		0.962997
										18.5586	0.956558		0.963074
										18.6987	0.956623		0.96315
										18.8388	0.956687		0.963223
										18.979	0.95675		0.963295
										19.1191	0.956811		0.963365
										19.2593	0.956871		0.963433
										19.3994	0.956929		0.9635
										19.5395	0.956986		0.963565
										19.6797	0.957042		0.963628
										19.8198	0.957097		0.96369
										19.96	0.95715		0.96375
										20.1001	0.957202		0.963809
										20.2402	0.957253		0.963866
										20.3804	0.957302		0.963922
										20.5205	0.957351		0.963976
										20.6607	0.957398		0.96403
										20.8008	0.957445		0.964082
										20.9409	0.95749		0.964132
										21.0811	0.957534		0.964182
										21.2212	0.957578		0.96423
										21.3614	0.95762		0.964277
										21.5015	0.957661		0.964322
										21.6416	0.957701		0.964367
										21.7818	0.957741		0.964411
										21.9219	0.957779		0.964453
										22.0621	0.957817		0.964495
										22.2022	0.957854		0.964535
										22.3423	0.95789		0.964575
										22.4825	0.957925		0.964613
										22.6226	0.957959		0.964651
										22.7628	0.957992		0.964687
										22.9029	0.958025		0.964723
										23.043	0.958057		0.964758
										23.1832	0.958088		0.964792
										23.3233	0.958119		0.964825
										23.4635	0.958149		0.964857
										23.6036	0.958178		0.964889
										23.7437	0.958206		0.964919
										23.8839	0.958234		0.964949
										24.024	0.958261		0.964979
										24.1642	0.958288		0.965007
										24.3043	0.958314		0.965035
										24.4444	0.958339		0.965062
										24.5846	0.958364		0.965088
										24.7247	0.958388		0.965114
										24.8649	0.958412		0.965139
										25.005	0.958435		0.965164
										25.1451	0.958458		0.965188
										25.2853	0.95848		0.965211
										25.4254	0.958501		0.965234
										25.5656	0.958522		0.965256
										25.7057	0.958543		0.965278
										25.8458	0.958563		0.965299
										25.986	0.958583		0.96532
										26.1261	0.958602		0.96534
										26.2663	0.958621		0.965359
										26.4064	0.958639		0.965378
										26.5465	0.958657		0.965397
										26.6867	0.958675		0.965415
										26.8268	0.958692		0.965433
										26.967	0.958708		0.96545
										27.1071	0.958725		0.965467
										27.2472	0.958741		0.965484
										27.3874	0.958756		0.9655
										27.5275	0.958771		0.965515
										27.6677	0.958786		0.965531
										27.8078	0.958801		0.965545
										27.9479	0.958815		0.96556
										28.0881	0.958829		0.965574
										28.2282	0.958842		0.965588
										28.3684	0.958856		0.965601
										28.5085	0.958869		0.965615
										28.6486	0.958881		0.965627
										28.7888	0.958894		0.96564
										28.9289	0.958906		0.965652
										29.0691	0.958917		0.965664
										29.2092	0.958929		0.965676
										29.3493	0.95894		0.965687
										29.4895	0.958951		0.965698
										29.6296	0.958962		0.965709
										29.7698	0.958972		0.965719
										29.9099	0.958983		0.965729
										30.0501	0.958993		0.965739
										30.1902	0.959003		0.965749
										30.3303	0.959012		0.965759
										30.4705	0.959021		0.965768
										30.6106	0.959031		0.965777
										30.7508	0.95904		0.965786
										30.8909	0.959048		0.965794
										31.031	0.959057		0.965803
										31.1712	0.959065		0.965811
										31.3113	0.959073		0.965819
										31.4515	0.959081		0.965827
										31.5916	0.959089		0.965834
										31.7317	0.959097		0.965842
										31.8719	0.959104		0.965849
										32.012	0.959111		0.965856
										32.1522	0.959118		0.965863
										32.2923	0.959125		0.965869
										32.4324	0.959132		0.965876
										32.5726	0.959139		0.965882
										32.7127	0.959145		0.965888
										32.8529	0.959151		0.965894
										32.993	0.959157		0.9659
										33.1331	0.959163		0.965906
										33.2733	0.959169		0.965912
										33.4134	0.959175		0.965917
										33.5536	0.959181		0.965923
										33.6937	0.959186		0.965928
										33.8338	0.959191		0.965933
										33.974	0.959197		0.965938
										34.1141	0.959202		0.965943
										34.2543	0.959207		0.965947
										34.3944	0.959212		0.965952
										34.5345	0.959216		0.965956
										34.6747	0.959221		0.965961
										34.8148	0.959226		0.965965
										34.955	0.95923		0.965969
										35.0951	0.959234		0.965973
										35.2352	0.959239		0.965977
										35.3754	0.959243		0.965981
										35.5155	0.959247		0.965985
										35.6557	0.959251		0.965989
										35.7958	0.959255		0.965992
										35.9359	0.959258		0.965996
										36.0761	0.959262		0.965999
										36.2162	0.959266		0.966002
										36.3564	0.959269		0.966006
										36.4965	0.959273		0.966009
										36.6366	0.959276		0.966012
										36.7768	0.959279		0.966015
										36.9169	0.959283		0.966018
										37.0571	0.959286		0.966021
										37.1972	0.959289		0.966023
										37.3373	0.959292		0.966026
										37.4775	0.959295		0.966029
										37.6176	0.959298		0.966031
										37.7578	0.9593		0.966034
										37.8979	0.959303		0.966036
										38.038	0.959306		0.966039
										38.1782	0.959308		0.966041
										38.3183	0.959311		0.966043
										38.4585	0.959313		0.966046
										38.5986	0.959316		0.966048
										38.7387	0.959318		0.96605
										38.8789	0.959321		0.966052
										39.019	0.959323		0.966054
										39.1592	0.959325		0.966056
										39.2993	0.959327		0.966058
										39.4394	0.959329		0.96606
										39.5796	0.959331		0.966061
										39.7197	0.959333		0.966063
										39.8599	0.959335		0.966065
										40	0.959337		0.966067

## Sheet: Fig. 2D
Inactivation curves										Boltzmann fits to the averaged data
Normalized current (I/ Imax)
	SCN8A-WT, adult			SCN8A-WT, neonatal
Vm, mV	AVG	CI, 95%		AVG	CI, 95%					Vm, mV	SCN8A-WT, adult		SCN8A-WT, neonatal
-120	0.980474	0.00528636		0.979846	0.00530144					-120	0.967711		0.970451
-110	0.981585	0.00449131		0.980822	0.00442539					-119.88	0.967709		0.970451
-100	0.9805	0.00394167		0.980589	0.00487141					-119.76	0.967708		0.97045
-90	0.976684	0.00417985		0.980285	0.00370156					-119.64	0.967706		0.97045
-80	0.950924	0.00816934		0.967838	0.00465979					-119.52	0.967705		0.97045
-70	0.86915	0.0192542		0.922631	0.00753158					-119.399	0.967703		0.970449
-60	0.65102	0.0334585		0.759142	0.0199244					-119.279	0.967701		0.970449
-50	0.303373	0.0279761		0.410642	0.0281447					-119.159	0.9677		0.970449
-40	0.0894474	0.0100347		0.140362	0.0148458					-119.039	0.967698		0.970448
-30	0.044326	0.00706695		0.0622641	0.00778967					-118.919	0.967696		0.970448
-20	0.0361918	0.00649218		0.0473877	0.00701645					-118.799	0.967695		0.970448
-10	0.0419732	0.00843263		0.0493106	0.00840262					-118.679	0.967693		0.970447
0	0.0399297	0.00821334		0.0469962	0.00736842					-118.559	0.967691		0.970447
										-118.438	0.967689		0.970446
n =	139			142						-118.318	0.967687		0.970446
										-118.198	0.967685		0.970445
										-118.078	0.967684		0.970445
										-117.958	0.967682		0.970445
										-117.838	0.96768		0.970444
										-117.718	0.967678		0.970444
										-117.598	0.967675		0.970443
										-117.477	0.967673		0.970443
										-117.357	0.967671		0.970442
										-117.237	0.967669		0.970442
										-117.117	0.967667		0.970441
										-116.997	0.967665		0.970441
										-116.877	0.967662		0.97044
										-116.757	0.96766		0.97044
										-116.637	0.967658		0.970439
										-116.517	0.967655		0.970438
										-116.396	0.967653		0.970438
										-116.276	0.96765		0.970437
										-116.156	0.967648		0.970437
										-116.036	0.967645		0.970436
										-115.916	0.967642		0.970435
										-115.796	0.96764		0.970435
										-115.676	0.967637		0.970434
										-115.556	0.967634		0.970434
										-115.435	0.967631		0.970433
										-115.315	0.967628		0.970432
										-115.195	0.967626		0.970431
										-115.075	0.967623		0.970431
										-114.955	0.967619		0.97043
										-114.835	0.967616		0.970429
										-114.715	0.967613		0.970429
										-114.595	0.96761		0.970428
										-114.474	0.967607		0.970427
										-114.354	0.967603		0.970426
										-114.234	0.9676		0.970425
										-114.114	0.967597		0.970425
										-113.994	0.967593		0.970424
										-113.874	0.96759		0.970423
										-113.754	0.967586		0.970422
										-113.634	0.967582		0.970421
										-113.514	0.967579		0.97042
										-113.393	0.967575		0.970419
										-113.273	0.967571		0.970418
										-113.153	0.967567		0.970417
										-113.033	0.967563		0.970416
										-112.913	0.967559		0.970415
										-112.793	0.967555		0.970414
										-112.673	0.96755		0.970413
										-112.553	0.967546		0.970412
										-112.432	0.967542		0.970411
										-112.312	0.967537		0.97041
										-112.192	0.967533		0.970409
										-112.072	0.967528		0.970408
										-111.952	0.967523		0.970406
										-111.832	0.967519		0.970405
										-111.712	0.967514		0.970404
										-111.592	0.967509		0.970403
										-111.471	0.967504		0.970402
										-111.351	0.967499		0.9704
										-111.231	0.967493		0.970399
										-111.111	0.967488		0.970398
										-110.991	0.967483		0.970396
										-110.871	0.967477		0.970395
										-110.751	0.967471		0.970393
										-110.631	0.967466		0.970392
										-110.511	0.96746		0.97039
										-110.39	0.967454		0.970389
										-110.27	0.967448		0.970387
										-110.15	0.967442		0.970386
										-110.03	0.967436		0.970384
										-109.91	0.967429		0.970383
										-109.79	0.967423		0.970381
										-109.67	0.967416		0.970379
										-109.55	0.96741		0.970378
										-109.429	0.967403		0.970376
										-109.309	0.967396		0.970374
										-109.189	0.967389		0.970372
										-109.069	0.967382		0.97037
										-108.949	0.967374		0.970368
										-108.829	0.967367		0.970366
										-108.709	0.967359		0.970364
										-108.589	0.967352		0.970362
										-108.468	0.967344		0.97036
										-108.348	0.967336		0.970358
										-108.228	0.967328		0.970356
										-108.108	0.96732		0.970354
										-107.988	0.967311		0.970352
										-107.868	0.967303		0.970349
										-107.748	0.967294		0.970347
										-107.628	0.967285		0.970345
										-107.508	0.967276		0.970342
										-107.387	0.967267		0.97034
										-107.267	0.967258		0.970337
										-107.147	0.967248		0.970335
										-107.027	0.967239		0.970332
										-106.907	0.967229		0.97033
										-106.787	0.967219		0.970327
										-106.667	0.967209		0.970324
										-106.547	0.967198		0.970321
										-106.426	0.967188		0.970319
										-106.306	0.967177		0.970316
										-106.186	0.967166		0.970313
										-106.066	0.967155		0.97031
										-105.946	0.967144		0.970307
										-105.826	0.967133		0.970303
										-105.706	0.967121		0.9703
										-105.586	0.967109		0.970297
										-105.465	0.967097		0.970294
										-105.345	0.967085		0.97029
										-105.225	0.967072		0.970287
										-105.105	0.967059		0.970283
										-104.985	0.967046		0.97028
										-104.865	0.967033		0.970276
										-104.745	0.96702		0.970272
										-104.625	0.967006		0.970268
										-104.505	0.966992		0.970265
										-104.384	0.966978		0.970261
										-104.264	0.966964		0.970257
										-104.144	0.966949		0.970252
										-104.024	0.966934		0.970248
										-103.904	0.966919		0.970244
										-103.784	0.966903		0.97024
										-103.664	0.966888		0.970235
										-103.544	0.966872		0.970231
										-103.423	0.966855		0.970226
										-103.303	0.966839		0.970221
										-103.183	0.966822		0.970217
										-103.063	0.966805		0.970212
										-102.943	0.966787		0.970207
										-102.823	0.96677		0.970202
										-102.703	0.966752		0.970196
										-102.583	0.966733		0.970191
										-102.462	0.966714		0.970186
										-102.342	0.966695		0.97018
										-102.222	0.966676		0.970175
										-102.102	0.966656		0.970169
										-101.982	0.966636		0.970163
										-101.862	0.966616		0.970157
										-101.742	0.966595		0.970151
										-101.622	0.966574		0.970145
										-101.502	0.966552		0.970139
										-101.381	0.966531		0.970132
										-101.261	0.966508		0.970126
										-101.141	0.966486		0.970119
										-101.021	0.966463		0.970112
										-100.901	0.966439		0.970105
										-100.781	0.966415		0.970098
										-100.661	0.966391		0.970091
										-100.541	0.966366		0.970084
										-100.42	0.966341		0.970076
										-100.3	0.966315		0.970069
										-100.18	0.966289		0.970061
										-100.06	0.966263		0.970053
										-99.9399	0.966236		0.970045
										-99.8198	0.966208		0.970036
										-99.6997	0.96618		0.970028
										-99.5796	0.966152		0.97002
										-99.4595	0.966123		0.970011
										-99.3393	0.966094		0.970002
										-99.2192	0.966064		0.969993
										-99.0991	0.966033		0.969984
										-98.979	0.966002		0.969974
										-98.8589	0.965971		0.969965
										-98.7387	0.965938		0.969955
										-98.6186	0.965906		0.969945
										-98.4985	0.965872		0.969935
										-98.3784	0.965839		0.969924
										-98.2583	0.965804		0.969914
										-98.1381	0.965769		0.969903
										-98.018	0.965733		0.969892
										-97.8979	0.965697		0.969881
										-97.7778	0.96566		0.969869
										-97.6577	0.965623		0.969857
										-97.5375	0.965584		0.969846
										-97.4174	0.965545		0.969833
										-97.2973	0.965506		0.969821
										-97.1772	0.965466		0.969809
										-97.0571	0.965425		0.969796
										-96.9369	0.965383		0.969783
										-96.8168	0.96534		0.969769
										-96.6967	0.965297		0.969756
										-96.5766	0.965253		0.969742
										-96.4565	0.965209		0.969728
										-96.3363	0.965163		0.969713
										-96.2162	0.965117		0.969699
										-96.0961	0.96507		0.969684
										-95.976	0.965022		0.969668
										-95.8559	0.964973		0.969653
										-95.7357	0.964923		0.969637
										-95.6156	0.964873		0.969621
										-95.4955	0.964821		0.969604
										-95.3754	0.964769		0.969587
										-95.2553	0.964716		0.96957
										-95.1351	0.964662		0.969553
										-95.015	0.964607		0.969535
										-94.8949	0.964551		0.969517
										-94.7748	0.964494		0.969498
										-94.6547	0.964436		0.96948
										-94.5345	0.964376		0.96946
										-94.4144	0.964316		0.969441
										-94.2943	0.964255		0.969421
										-94.1742	0.964193		0.9694
										-94.0541	0.96413		0.96938
										-93.9339	0.964065		0.969358
										-93.8138	0.964		0.969337
										-93.6937	0.963933		0.969315
										-93.5736	0.963865		0.969292
										-93.4535	0.963796		0.96927
										-93.3333	0.963726		0.969246
										-93.2132	0.963655		0.969223
										-93.0931	0.963582		0.969198
										-92.973	0.963508		0.969174
										-92.8529	0.963433		0.969148
										-92.7327	0.963356		0.969123
										-92.6126	0.963278		0.969097
										-92.4925	0.963199		0.96907
										-92.3724	0.963118		0.969043
										-92.2523	0.963036		0.969015
										-92.1321	0.962952		0.968987
										-92.012	0.962867		0.968958
										-91.8919	0.962781		0.968929
										-91.7718	0.962693		0.968899
										-91.6517	0.962603		0.968868
										-91.5315	0.962512		0.968837
										-91.4114	0.96242		0.968805
										-91.2913	0.962325		0.968773
										-91.1712	0.962229		0.96874
										-91.0511	0.962132		0.968707
										-90.9309	0.962033		0.968672
										-90.8108	0.961932		0.968637
										-90.6907	0.961829		0.968602
										-90.5706	0.961724		0.968566
										-90.4505	0.961618		0.968529
										-90.3303	0.96151		0.968491
										-90.2102	0.961399		0.968452
										-90.0901	0.961287		0.968413
										-89.97	0.961173		0.968373
										-89.8498	0.961057		0.968333
										-89.7297	0.960939		0.968291
										-89.6096	0.960819		0.968249
										-89.4895	0.960697		0.968206
										-89.3694	0.960573		0.968162
										-89.2492	0.960447		0.968117
										-89.1291	0.960318		0.968071
										-89.009	0.960187		0.968025
										-88.8889	0.960054		0.967977
										-88.7688	0.959919		0.967929
										-88.6486	0.959781		0.96788
										-88.5285	0.959641		0.967829
										-88.4084	0.959498		0.967778
										-88.2883	0.959353		0.967726
										-88.1682	0.959206		0.967673
										-88.048	0.959056		0.967619
										-87.9279	0.958903		0.967563
										-87.8078	0.958747		0.967507
										-87.6877	0.958589		0.967449
										-87.5676	0.958429		0.967391
										-87.4474	0.958265		0.967331
										-87.3273	0.958099		0.96727
										-87.2072	0.95793		0.967208
										-87.0871	0.957757		0.967145
										-86.967	0.957582		0.96708
										-86.8468	0.957404		0.967015
										-86.7267	0.957223		0.966948
										-86.6066	0.957039		0.966879
										-86.4865	0.956851		0.96681
										-86.3664	0.95666		0.966739
										-86.2462	0.956466		0.966666
										-86.1261	0.956269		0.966593
										-86.006	0.956068		0.966518
										-85.8859	0.955864		0.966441
										-85.7658	0.955656		0.966363
										-85.6456	0.955445		0.966283
										-85.5255	0.95523		0.966202
										-85.4054	0.955011		0.96612
										-85.2853	0.954789		0.966035
										-85.1652	0.954563		0.965949
										-85.045	0.954333		0.965862
										-84.9249	0.954099		0.965773
										-84.8048	0.953861		0.965682
										-84.6847	0.953619		0.965589
										-84.5646	0.953373		0.965494
										-84.4444	0.953122		0.965398
										-84.3243	0.952867		0.9653
										-84.2042	0.952608		0.9652
										-84.0841	0.952345		0.965098
										-83.964	0.952077		0.964994
										-83.8438	0.951805		0.964888
										-83.7237	0.951528		0.96478
										-83.6036	0.951246		0.96467
										-83.4835	0.950959		0.964558
										-83.3634	0.950668		0.964444
										-83.2432	0.950371		0.964327
										-83.1231	0.95007		0.964208
										-83.003	0.949763		0.964087
										-82.8829	0.949451		0.963964
										-82.7628	0.949134		0.963838
										-82.6426	0.948812		0.96371
										-82.5225	0.948484		0.963579
										-82.4024	0.948151		0.963446
										-82.2823	0.947812		0.963311
										-82.1622	0.947467		0.963172
										-82.042	0.947116		0.963031
										-81.9219	0.94676		0.962888
										-81.8018	0.946397		0.962741
										-81.6817	0.946029		0.962592
										-81.5616	0.945654		0.96244
										-81.4414	0.945273		0.962285
										-81.3213	0.944886		0.962127
										-81.2012	0.944492		0.961966
										-81.0811	0.944091		0.961802
										-80.961	0.943684		0.961635
										-80.8408	0.94327		0.961465
										-80.7207	0.942849		0.961292
										-80.6006	0.942421		0.961115
										-80.4805	0.941986		0.960934
										-80.3604	0.941544		0.960751
										-80.2402	0.941094		0.960564
										-80.1201	0.940637		0.960373
										-80	0.940172		0.960178
										-79.8799	0.9397		0.95998
										-79.7598	0.93922		0.959779
										-79.6396	0.938731		0.959573
										-79.5195	0.938235		0.959363
										-79.3994	0.937731		0.95915
										-79.2793	0.937218		0.958932
										-79.1592	0.936697		0.95871
										-79.039	0.936167		0.958485
										-78.9189	0.935629		0.958254
										-78.7988	0.935082		0.95802
										-78.6787	0.934526		0.957781
										-78.5586	0.93396		0.957537
										-78.4384	0.933386		0.957289
										-78.3183	0.932802		0.957036
										-78.1982	0.932209		0.956779
										-78.0781	0.931606		0.956516
										-77.958	0.930993		0.956249
										-77.8378	0.93037		0.955976
										-77.7177	0.929737		0.955699
										-77.5976	0.929094		0.955416
										-77.4775	0.928441		0.955128
										-77.3574	0.927777		0.954834
										-77.2372	0.927102		0.954535
										-77.1171	0.926417		0.95423
										-76.997	0.92572		0.95392
										-76.8769	0.925013		0.953604
										-76.7568	0.924294		0.953281
										-76.6366	0.923564		0.952953
										-76.5165	0.922822		0.952619
										-76.3964	0.922068		0.952278
										-76.2763	0.921302		0.951931
										-76.1562	0.920524		0.951578
										-76.036	0.919734		0.951218
										-75.9159	0.918932		0.950851
										-75.7958	0.918116		0.950477
										-75.6757	0.917288		0.950097
										-75.5556	0.916447		0.949709
										-75.4354	0.915593		0.949314
										-75.3153	0.914726		0.948912
										-75.1952	0.913845		0.948503
										-75.0751	0.91295		0.948086
										-74.955	0.912041		0.947661
										-74.8348	0.911119		0.947228
										-74.7147	0.910182		0.946787
										-74.5946	0.90923		0.946338
										-74.4745	0.908265		0.945881
										-74.3544	0.907284		0.945416
										-74.2342	0.906288		0.944942
										-74.1141	0.905277		0.944459
										-73.994	0.904251		0.943967
										-73.8739	0.903209		0.943467
										-73.7538	0.902152		0.942957
										-73.6336	0.901078		0.942438
										-73.5135	0.899988		0.941909
										-73.3934	0.898882		0.941371
										-73.2733	0.89776		0.940823
										-73.1532	0.89662		0.940265
										-73.033	0.895464		0.939696
										-72.9129	0.894291		0.939118
										-72.7928	0.8931		0.938529
										-72.6727	0.891892		0.93793
										-72.5526	0.890666		0.937319
										-72.4324	0.889422		0.936698
										-72.3123	0.88816		0.936065
										-72.1922	0.886879		0.935421
										-72.0721	0.88558		0.934766
										-71.952	0.884262		0.934098
										-71.8318	0.882926		0.933419
										-71.7117	0.88157		0.932728
										-71.5916	0.880194		0.932024
										-71.4715	0.8788		0.931308
										-71.3514	0.877385		0.930579
										-71.2312	0.87595		0.929837
										-71.1111	0.874496		0.929082
										-70.991	0.87302		0.928314
										-70.8709	0.871525		0.927532
										-70.7508	0.870008		0.926736
										-70.6306	0.868471		0.925927
										-70.5105	0.866912		0.925103
										-70.3904	0.865332		0.924264
										-70.2703	0.86373		0.923412
										-70.1502	0.862107		0.922544
										-70.03	0.860462		0.921661
										-69.9099	0.858794		0.920763
										-69.7898	0.857104		0.919849
										-69.6697	0.855392		0.91892
										-69.5495	0.853657		0.917974
										-69.4294	0.851899		0.917012
										-69.3093	0.850118		0.916034
										-69.1892	0.848314		0.915039
										-69.0691	0.846486		0.914027
										-68.9489	0.844635		0.912998
										-68.8288	0.842759		0.911951
										-68.7087	0.84086		0.910887
										-68.5886	0.838937		0.909805
										-68.4685	0.83699		0.908704
										-68.3483	0.835018		0.907585
										-68.2282	0.833021		0.906447
										-68.1081	0.831		0.905291
										-67.988	0.828954		0.904115
										-67.8679	0.826882		0.902919
										-67.7477	0.824786		0.901704
										-67.6276	0.822664		0.900469
										-67.5075	0.820517		0.899213
										-67.3874	0.818344		0.897937
										-67.2673	0.816146		0.89664
										-67.1471	0.813922		0.895322
										-67.027	0.811672		0.893982
										-66.9069	0.809396		0.892621
										-66.7868	0.807093		0.891238
										-66.6667	0.804765		0.889833
										-66.5465	0.80241		0.888406
										-66.4264	0.800029		0.886956
										-66.3063	0.797621		0.885482
										-66.1862	0.795187		0.883986
										-66.0661	0.792726		0.882466
										-65.9459	0.790238		0.880922
										-65.8258	0.787724		0.879354
										-65.7057	0.785183		0.877762
										-65.5856	0.782616		0.876145
										-65.4655	0.780021		0.874504
										-65.3453	0.7774		0.872837
										-65.2252	0.774752		0.871145
										-65.1051	0.772077		0.869427
										-64.985	0.769375		0.867684
										-64.8649	0.766646		0.865914
										-64.7447	0.763891		0.864118
										-64.6246	0.761108		0.862295
										-64.5045	0.7583		0.860445
										-64.3844	0.755464		0.858568
										-64.2643	0.752602		0.856664
										-64.1441	0.749713		0.854732
										-64.024	0.746798		0.852772
										-63.9039	0.743856		0.850784
										-63.7838	0.740888		0.848767
										-63.6637	0.737894		0.846722
										-63.5435	0.734874		0.844648
										-63.4234	0.731828		0.842545
										-63.3033	0.728756		0.840413
										-63.1832	0.725658		0.838251
										-63.0631	0.722535		0.83606
										-62.9429	0.719387		0.833839
										-62.8228	0.716213		0.831587
										-62.7027	0.713014		0.829306
										-62.5826	0.709791		0.826994
										-62.4625	0.706543		0.824651
										-62.3423	0.703271		0.822278
										-62.2222	0.699975		0.819873
										-62.1021	0.696655		0.817438
										-61.982	0.693311		0.814971
										-61.8619	0.689944		0.812473
										-61.7417	0.686553		0.809944
										-61.6216	0.68314		0.807382
										-61.5015	0.679705		0.80479
										-61.3814	0.676247		0.802165
										-61.2613	0.672768		0.799508
										-61.1411	0.669267		0.796819
										-61.021	0.665744		0.794099
										-60.9009	0.662201		0.791346
										-60.7808	0.658638		0.788561
										-60.6607	0.655054		0.785743
										-60.5405	0.651451		0.782893
										-60.4204	0.647828		0.780011
										-60.3003	0.644186		0.777097
										-60.1802	0.640526		0.774151
										-60.0601	0.636848		0.771172
										-59.9399	0.633152		0.768161
										-59.8198	0.629438		0.765117
										-59.6997	0.625709		0.762042
										-59.5796	0.621962		0.758934
										-59.4595	0.6182		0.755795
										-59.3393	0.614423		0.752624
										-59.2192	0.61063		0.74942
										-59.0991	0.606824		0.746185
										-58.979	0.603003		0.742919
										-58.8589	0.599169		0.739621
										-58.7387	0.595322		0.736292
										-58.6186	0.591463		0.732932
										-58.4985	0.587592		0.729541
										-58.3784	0.58371		0.72612
										-58.2583	0.579817		0.722668
										-58.1381	0.575914		0.719186
										-58.018	0.572001		0.715674
										-57.8979	0.56808		0.712133
										-57.7778	0.56415		0.708562
										-57.6577	0.560212		0.704962
										-57.5375	0.556266		0.701334
										-57.4174	0.552314		0.697677
										-57.2973	0.548356		0.693992
										-57.1772	0.544393		0.69028
										-57.0571	0.540424		0.68654
										-56.9369	0.536451		0.682774
										-56.8168	0.532475		0.678981
										-56.6967	0.528495		0.675162
										-56.5766	0.524513		0.671317
										-56.4565	0.520529		0.667448
										-56.3363	0.516543		0.663554
										-56.2162	0.512557		0.659636
										-56.0961	0.508571		0.655694
										-55.976	0.504585		0.651729
										-55.8559	0.500601		0.647742
										-55.7357	0.496618		0.643733
										-55.6156	0.492637		0.639702
										-55.4955	0.48866		0.635651
										-55.3754	0.484686		0.631579
										-55.2553	0.480716		0.627488
										-55.1351	0.476751		0.623378
										-55.015	0.472791		0.619249
										-54.8949	0.468838		0.615103
										-54.7748	0.46489		0.61094
										-54.6547	0.46095		0.60676
										-54.5345	0.457018		0.602565
										-54.4144	0.453094		0.598355
										-54.2943	0.449179		0.59413
										-54.1742	0.445273		0.589892
										-54.0541	0.441377		0.585642
										-53.9339	0.437492		0.581379
										-53.8138	0.433618		0.577105
										-53.6937	0.429755		0.57282
										-53.5736	0.425905		0.568525
										-53.4535	0.422067		0.564222
										-53.3333	0.418243		0.55991
										-53.2132	0.414432		0.555591
										-53.0931	0.410636		0.551265
										-52.973	0.406854		0.546933
										-52.8529	0.403088		0.542595
										-52.7327	0.399337		0.538254
										-52.6126	0.395602		0.533909
										-52.4925	0.391885		0.529561
										-52.3724	0.388184		0.525212
										-52.2523	0.3845		0.520861
										-52.1321	0.380835		0.51651
										-52.012	0.377188		0.51216
										-51.8919	0.37356		0.507811
										-51.7718	0.369951		0.503464
										-51.6517	0.366362		0.49912
										-51.5315	0.362793		0.49478
										-51.4114	0.359244		0.490444
										-51.2913	0.355716		0.486113
										-51.1712	0.352209		0.481789
										-51.0511	0.348723		0.477472
										-50.9309	0.345259		0.473162
										-50.8108	0.341818		0.468861
										-50.6907	0.338398		0.464569
										-50.5706	0.335002		0.460288
										-50.4505	0.331628		0.456017
										-50.3303	0.328278		0.451757
										-50.2102	0.324951		0.44751
										-50.0901	0.321648		0.443276
										-49.97	0.318369		0.439055
										-49.8498	0.315114		0.434849
										-49.7297	0.311884		0.430659
										-49.6096	0.308679		0.426484
										-49.4895	0.305498		0.422325
										-49.3694	0.302342		0.418184
										-49.2492	0.299212		0.414061
										-49.1291	0.296108		0.409956
										-49.009	0.293028		0.40587
										-48.8889	0.289975		0.401804
										-48.7688	0.286948		0.397758
										-48.6486	0.283946		0.393734
										-48.5285	0.280971		0.389731
										-48.4084	0.278022		0.38575
										-48.2883	0.275099		0.381791
										-48.1682	0.272203		0.377856
										-48.048	0.269333		0.373945
										-47.9279	0.26649		0.370058
										-47.8078	0.263674		0.366195
										-47.6877	0.260884		0.362358
										-47.5676	0.258121		0.358547
										-47.4474	0.255385		0.354761
										-47.3273	0.252676		0.351002
										-47.2072	0.249993		0.34727
										-47.0871	0.247338		0.343566
										-46.967	0.244709		0.339889
										-46.8468	0.242107		0.33624
										-46.7267	0.239532		0.33262
										-46.6066	0.236983		0.329028
										-46.4865	0.234462		0.325466
										-46.3664	0.231967		0.321933
										-46.2462	0.229498		0.318429
										-46.1261	0.227057		0.314956
										-46.006	0.224642		0.311512
										-45.8859	0.222253		0.3081
										-45.7658	0.219891		0.304718
										-45.6456	0.217555		0.301366
										-45.5255	0.215245		0.298046
										-45.4054	0.212962		0.294757
										-45.2853	0.210705		0.2915
										-45.1652	0.208473		0.288274
										-45.045	0.206267		0.28508
										-44.9249	0.204088		0.281917
										-44.8048	0.201933		0.278787
										-44.6847	0.199804		0.275688
										-44.5646	0.197701		0.272622
										-44.4444	0.195623		0.269588
										-44.3243	0.19357		0.266586
										-44.2042	0.191541		0.263616
										-44.0841	0.189538		0.260679
										-43.964	0.187559		0.257774
										-43.8438	0.185605		0.254901
										-43.7237	0.183675		0.252061
										-43.6036	0.181769		0.249252
										-43.4835	0.179887		0.246476
										-43.3634	0.178029		0.243733
										-43.2432	0.176195		0.241021
										-43.1231	0.174384		0.238341
										-43.003	0.172597		0.235694
										-42.8829	0.170832		0.233078
										-42.7628	0.169091		0.230494
										-42.6426	0.167372		0.227942
										-42.5225	0.165676		0.225421
										-42.4024	0.164002		0.222932
										-42.2823	0.162351		0.220474
										-42.1622	0.160721		0.218048
										-42.042	0.159114		0.215652
										-41.9219	0.157528		0.213288
										-41.8018	0.155963		0.210954
										-41.6817	0.154419		0.20865
										-41.5616	0.152897		0.206377
										-41.4414	0.151396		0.204135
										-41.3213	0.149915		0.201922
										-41.2012	0.148454		0.199739
										-41.0811	0.147014		0.197586
										-40.961	0.145594		0.195462
										-40.8408	0.144194		0.193367
										-40.7207	0.142813		0.191301
										-40.6006	0.141452		0.189264
										-40.4805	0.140109		0.187256
										-40.3604	0.138786		0.185276
										-40.2402	0.137482		0.183324
										-40.1201	0.136196		0.1814
										-40	0.134929		0.179503
										-39.8799	0.13368		0.177634
										-39.7598	0.132449		0.175792
										-39.6396	0.131236		0.173977
										-39.5195	0.13004		0.172188
										-39.3994	0.128862		0.170426
										-39.2793	0.127701		0.168689
										-39.1592	0.126557		0.166979
										-39.039	0.12543		0.165294
										-38.9189	0.124319		0.163635
										-38.7988	0.123225		0.162
										-38.6787	0.122147		0.16039
										-38.5586	0.121085		0.158805
										-38.4384	0.120039		0.157244
										-38.3183	0.119008		0.155707
										-38.1982	0.117993		0.154194
										-38.0781	0.116993		0.152704
										-37.958	0.116008		0.151237
										-37.8378	0.115038		0.149794
										-37.7177	0.114083		0.148372
										-37.5976	0.113142		0.146974
										-37.4775	0.112215		0.145597
										-37.3574	0.111303		0.144242
										-37.2372	0.110404		0.142909
										-37.1171	0.109519		0.141597
										-36.997	0.108648		0.140306
										-36.8769	0.10779		0.139035
										-36.7568	0.106946		0.137786
										-36.6366	0.106114		0.136556
										-36.5165	0.105295		0.135346
										-36.3964	0.104489		0.134156
										-36.2763	0.103695		0.132986
										-36.1562	0.102914		0.131835
										-36.036	0.102145		0.130702
										-35.9159	0.101388		0.129589
										-35.7958	0.100643		0.128493
										-35.6757	0.0999092		0.127416
										-35.5556	0.0991871		0.126357
										-35.4354	0.0984764		0.125315
										-35.3153	0.0977769		0.124291
										-35.1952	0.0970884		0.123284
										-35.0751	0.0964107		0.122293
										-34.955	0.0957438		0.12132
										-34.8348	0.0950875		0.120363
										-34.7147	0.0944416		0.119422
										-34.5946	0.0938059		0.118497
										-34.4745	0.0931804		0.117588
										-34.3544	0.0925648		0.116694
										-34.2342	0.0919591		0.115815
										-34.1141	0.0913631		0.114952
										-33.994	0.0907766		0.114103
										-33.8739	0.0901995		0.113269
										-33.7538	0.0896316		0.112449
										-33.6336	0.0890729		0.111643
										-33.5135	0.0885232		0.110852
										-33.3934	0.0879824		0.110074
										-33.2733	0.0874503		0.109309
										-33.1532	0.0869268		0.108558
										-33.033	0.0864117		0.10782
										-32.9129	0.085905		0.107095
										-32.7928	0.0854065		0.106382
										-32.6727	0.0849161		0.105682
										-32.5526	0.0844337		0.104994
										-32.4324	0.0839592		0.104318
										-32.3123	0.0834923		0.103654
										-32.1922	0.0830331		0.103002
										-32.0721	0.0825814		0.102361
										-31.952	0.082137		0.101732
										-31.8318	0.0817		0.101113
										-31.7117	0.0812701		0.100506
										-31.5916	0.0808472		0.0999096
										-31.4715	0.0804313		0.0993237
										-31.3514	0.0800222		0.0987482
										-31.2312	0.0796198		0.0981829
										-31.1111	0.0792241		0.0976278
										-30.991	0.0788348		0.0970825
										-30.8709	0.078452		0.096547
										-30.7508	0.0780755		0.0960211
										-30.6306	0.0777053		0.0955046
										-30.5105	0.0773411		0.0949974
										-30.3904	0.076983		0.0944993
										-30.2703	0.0766308		0.0940102
										-30.1502	0.0762844		0.0935299
										-30.03	0.0759438		0.0930582
										-29.9099	0.0756088		0.0925951
										-29.7898	0.0752794		0.0921404
										-29.6697	0.0749555		0.0916938
										-29.5495	0.0746369		0.0912554
										-29.4294	0.0743237		0.0908249
										-29.3093	0.0740157		0.0904022
										-29.1892	0.0737128		0.0899872
										-29.0691	0.0734149		0.0895798
										-28.9489	0.0731221		0.0891798
										-28.8288	0.0728341		0.088787
										-28.7087	0.0725509		0.0884014
										-28.5886	0.0722725		0.0880229
										-28.4685	0.0719987		0.0876513
										-28.3483	0.0717295		0.0872864
										-28.2282	0.0714649		0.0869283
										-28.1081	0.0712046		0.0865767
										-27.988	0.0709487		0.0862315
										-27.8679	0.0706972		0.0858927
										-27.7477	0.0704498		0.0855601
										-27.6276	0.0702066		0.0852336
										-27.5075	0.0699675		0.0849131
										-27.3874	0.0697324		0.0845985
										-27.2673	0.0695013		0.0842897
										-27.1471	0.069274		0.0839866
										-27.027	0.0690506		0.0836891
										-26.9069	0.068831		0.0833971
										-26.7868	0.068615		0.0831104
										-26.6667	0.0684027		0.0828291
										-26.5465	0.068194		0.082553
										-26.4264	0.0679888		0.0822819
										-26.3063	0.0677871		0.0820159
										-26.1862	0.0675888		0.0817548
										-26.0661	0.0673938		0.0814986
										-25.9459	0.0672022		0.0812471
										-25.8258	0.0670137		0.0810002
										-25.7057	0.0668285		0.080758
										-25.5856	0.0666464		0.0805202
										-25.4655	0.0664674		0.0802869
										-25.3453	0.0662914		0.0800579
										-25.2252	0.0661185		0.0798332
										-25.1051	0.0659484		0.0796126
										-24.985	0.0657812		0.0793962
										-24.8649	0.0656169		0.0791838
										-24.7447	0.0654554		0.0789753
										-24.6246	0.0652966		0.0787707
										-24.5045	0.0651405		0.07857
										-24.3844	0.0649871		0.078373
										-24.2643	0.0648362		0.0781797
										-24.1441	0.064688		0.0779899
										-24.024	0.0645422		0.0778038
										-23.9039	0.064399		0.0776211
										-23.7838	0.0642581		0.0774418
										-23.6637	0.0641197		0.0772659
										-23.5435	0.0639837		0.0770933
										-23.4234	0.0638499		0.0769239
										-23.3033	0.0637185		0.0767577
										-23.1832	0.0635892		0.0765946
										-23.0631	0.0634622		0.0764346
										-22.9429	0.0633374		0.0762775
										-22.8228	0.0632147		0.0761234
										-22.7027	0.063094		0.0759722
										-22.5826	0.0629755		0.0758239
										-22.4625	0.0628589		0.0756783
										-22.3423	0.0627444		0.0755354
										-22.2222	0.0626318		0.0753953
										-22.1021	0.0625212		0.0752578
										-21.982	0.0624124		0.0751228
										-21.8619	0.0623055		0.0749904
										-21.7417	0.0622004		0.0748605
										-21.6216	0.0620971		0.074733
										-21.5015	0.0619956		0.074608
										-21.3814	0.0618958		0.0744853
										-21.2613	0.0617978		0.0743649
										-21.1411	0.0617014		0.0742468
										-21.021	0.0616066		0.0741309
										-20.9009	0.0615135		0.0740171
										-20.7808	0.061422		0.0739056
										-20.6607	0.0613321		0.0737961
										-20.5405	0.0612437		0.0736887
										-20.4204	0.0611568		0.0735833
										-20.3003	0.0610714		0.0734799
										-20.1802	0.0609875		0.0733785
										-20.0601	0.060905		0.073279
										-19.9399	0.0608239		0.0731813
										-19.8198	0.0607442		0.0730855
										-19.6997	0.0606659		0.0729916
										-19.5796	0.0605889		0.0728993
										-19.4595	0.0605133		0.0728089
										-19.3393	0.0604389		0.0727201
										-19.2192	0.0603658		0.0726331
										-19.0991	0.060294		0.0725476
										-18.979	0.0602234		0.0724638
										-18.8589	0.0601541		0.0723816
										-18.7387	0.0600859		0.0723009
										-18.6186	0.0600189		0.0722218
										-18.4985	0.059953		0.0721441
										-18.3784	0.0598883		0.0720679
										-18.2583	0.0598247		0.0719932
										-18.1381	0.0597622		0.0719199
										-18.018	0.0597007		0.071848
										-17.8979	0.0596404		0.0717774
										-17.7778	0.059581		0.0717082
										-17.6577	0.0595227		0.0716402
										-17.5375	0.0594654		0.0715736
										-17.4174	0.0594091		0.0715083
										-17.2973	0.0593537		0.0714441
										-17.1772	0.0592993		0.0713812
										-17.0571	0.0592458		0.0713195
										-16.9369	0.0591933		0.071259
										-16.8168	0.0591416		0.0711996
										-16.6967	0.0590909		0.0711413
										-16.5766	0.059041		0.0710841
										-16.4565	0.058992		0.071028
										-16.3363	0.0589438		0.070973
										-16.2162	0.0588965		0.0709191
										-16.0961	0.0588499		0.0708661
										-15.976	0.0588042		0.0708142
										-15.8559	0.0587593		0.0707632
										-15.7357	0.0587151		0.0707132
										-15.6156	0.0586717		0.0706642
										-15.4955	0.0586291		0.0706161
										-15.3754	0.0585871		0.0705689
										-15.2553	0.0585459		0.0705226
										-15.1351	0.0585055		0.0704772
										-15.015	0.0584657		0.0704326
										-14.8949	0.0584266		0.0703889
										-14.7748	0.0583882		0.070346
										-14.6547	0.0583504		0.070304
										-14.5345	0.0583133		0.0702627
										-14.4144	0.0582768		0.0702222
										-14.2943	0.058241		0.0701825
										-14.1742	0.0582058		0.0701436
										-14.0541	0.0581711		0.0701054
										-13.9339	0.0581371		0.0700679
										-13.8138	0.0581037		0.0700311
										-13.6937	0.0580709		0.0699951
										-13.5736	0.0580386		0.0699597
										-13.4535	0.0580068		0.069925
										-13.3333	0.0579757		0.0698909
										-13.2132	0.057945		0.0698575
										-13.0931	0.0579149		0.0698247
										-12.973	0.0578853		0.0697926
										-12.8529	0.0578563		0.0697611
										-12.7327	0.0578277		0.0697301
										-12.6126	0.0577996		0.0696998
										-12.4925	0.057772		0.06967
										-12.3724	0.0577449		0.0696408
										-12.2523	0.0577182		0.0696122
										-12.1321	0.057692		0.0695841
										-12.012	0.0576663		0.0695565
										-11.8919	0.057641		0.0695295
										-11.7718	0.0576162		0.069503
										-11.6517	0.0575917		0.069477
										-11.5315	0.0575677		0.0694514
										-11.4114	0.0575441		0.0694264
										-11.2913	0.057521		0.0694018
										-11.1712	0.0574982		0.0693777
										-11.0511	0.0574758		0.0693541
										-10.9309	0.0574538		0.0693309
										-10.8108	0.0574322		0.0693082
										-10.6907	0.0574109		0.0692859
										-10.5706	0.05739		0.069264
										-10.4505	0.0573695		0.0692425
										-10.3303	0.0573494		0.0692215
										-10.2102	0.0573296		0.0692008
										-10.0901	0.0573101		0.0691806
										-9.96997	0.057291		0.0691607
										-9.84985	0.0572722		0.0691412
										-9.72973	0.0572537		0.0691221
										-9.60961	0.0572355		0.0691033
										-9.48949	0.0572177		0.0690849
										-9.36937	0.0572001		0.0690669
										-9.24925	0.0571829		0.0690492
										-9.12913	0.057166		0.0690318
										-9.00901	0.0571493		0.0690148
										-8.88889	0.057133		0.068998
										-8.76877	0.0571169		0.0689816
										-8.64865	0.0571011		0.0689656
										-8.52853	0.0570856		0.0689498
										-8.40841	0.0570704		0.0689343
										-8.28829	0.0570554		0.0689191
										-8.16817	0.0570406		0.0689042
										-8.04805	0.0570262		0.0688896
										-7.92793	0.057012		0.0688753
										-7.80781	0.056998		0.0688613
										-7.68769	0.0569842		0.0688475
										-7.56757	0.0569707		0.0688339
										-7.44745	0.0569575		0.0688207
										-7.32733	0.0569445		0.0688077
										-7.20721	0.0569316		0.0687949
										-7.08709	0.0569191		0.0687824
										-6.96697	0.0569067		0.0687701
										-6.84685	0.0568945		0.0687581
										-6.72673	0.0568826		0.0687462
										-6.60661	0.0568709		0.0687346
										-6.48649	0.0568593		0.0687233
										-6.36637	0.056848		0.0687121
										-6.24625	0.0568369		0.0687012
										-6.12613	0.0568259		0.0686904
										-6.00601	0.0568152		0.0686799
										-5.88589	0.0568046		0.0686696
										-5.76577	0.0567942		0.0686595
										-5.64565	0.056784		0.0686495
										-5.52553	0.056774		0.0686398
										-5.40541	0.0567641		0.0686302
										-5.28529	0.0567544		0.0686208
										-5.16517	0.0567449		0.0686116
										-5.04505	0.0567356		0.0686026
										-4.92492	0.0567264		0.0685938
										-4.8048	0.0567174		0.0685851
										-4.68468	0.0567085		0.0685766
										-4.56456	0.0566998		0.0685682
										-4.44444	0.0566912		0.06856
										-4.32432	0.0566828		0.068552
										-4.2042	0.0566745		0.0685441
										-4.08408	0.0566664		0.0685364
										-3.96396	0.0566584		0.0685288
										-3.84384	0.0566505		0.0685213
										-3.72372	0.0566428		0.068514
										-3.6036	0.0566352		0.0685069
										-3.48348	0.0566278		0.0684998
										-3.36336	0.0566205		0.068493
										-3.24324	0.0566133		0.0684862
										-3.12312	0.0566062		0.0684796
										-3.003	0.0565992		0.0684731
										-2.88288	0.0565924		0.0684667
										-2.76276	0.0565857		0.0684604
										-2.64264	0.0565791		0.0684543
										-2.52252	0.0565726		0.0684483
										-2.4024	0.0565663		0.0684424
										-2.28228	0.05656		0.0684366
										-2.16216	0.0565539		0.0684309
										-2.04204	0.0565478		0.0684253
										-1.92192	0.0565419		0.0684198
										-1.8018	0.0565361		0.0684145
										-1.68168	0.0565303		0.0684092
										-1.56156	0.0565247		0.0684041
										-1.44144	0.0565191		0.068399
										-1.32132	0.0565137		0.068394
										-1.2012	0.0565084		0.0683892
										-1.08108	0.0565031		0.0683844
										-0.960961	0.0564979		0.0683797
										-0.840841	0.0564929		0.0683751
										-0.720721	0.0564879		0.0683706
										-0.600601	0.056483		0.0683662
										-0.48048	0.0564782		0.0683618
										-0.36036	0.0564735		0.0683576
										-0.24024	0.0564688		0.0683534
										-0.12012	0.0564642		0.0683493
										0	0.0564597		0.0683453

## Sheet: Fig. 3A
Current density, fold WT (averaged data)												Current density, fold WT (data per cell)
			Adult variants					Neonatal variants
SCN8A variants
		AVG	CI (95%)	n			AVG	CI (95%)	n				V211A-A	R223G-A	I231T-A	Y371C-A	Y371C-N	Y371S-A	Y371S-N	Q417P-A	Q417P-N	E713D-A	E713D-N	R850Q-A	R850Q-N	G1475R-A	G1475R-N	R1617L-A	R1617L-N	G1625R-A	G1625R-N	I1631M-A	I1631M-N	N1768D-A	N1768D-N	N1877S-A	N1877S-N	G1914S-A	G1914S-N
V211A-A		1.18	0.28	33								1	1.91337	2.1665	2.96561	2.19942	1.96172	1.1233	2.34533	2.19288	1.29878	3.11814	2.87214	3.04107	2.42669	4.44179	4.44501	2.29622	0.417511	0.710022	1.05925	1.70886	2.691	2.83085	2.97418	2.50594	2.10516	2.1044	1.51163
R223G-A		0.7	0.15	61								2	1.85944	1.96814	2.87634	1.9055	1.72887	1.09763	2.08748	2.13688	1.08639	1.95211	2.64154	2.74932	2.06146	2.26063	4.43978	2.19004	0.249164	0.693235	1.05816	1.60189	2.691	1.76361	2.62993	1.73955	2.08008	2.07173	2.42057
I231T-A		1.16	0.3	36								3	3.68887	1.85283	2.6668	1.78906	1.39493	1.04807	1.85077	2.13504	1.05868	1.50699	2.3429	2.39723	1.87215	1.96601	4.13333	2.02559	0.222289	0.507795	1.00408	1.55967	2.07645	1.5159	2.20503	1.49543	1.92097	1.35182	1.17963
Y371C-A		0.76	0.16	45								4	1.46813	1.73953	2.45032	1.45868	1.39336	1.04078	1.7217	1.31608	0.830621	1.8608	1.74564	2.19506	1.81498	1.86113	4.01053	1.89721	0.288187	0.487167	0.885901	1.79734	1.92497	1.39163	1.95666	1.46291	2.58664	1.06149	1.96864
Y371C-N							0.5	0.11	54			5	2.88567	1.68203	2.2968	1.45864	1.07055	1.03297	1.56094	1.25197	0.726919	1.32726	1.36719	1.95592	2.55374	1.75908	3.85408	1.45268	0.24775	0.480195	0.882358	1.48013	1.58223	2.88585	2.74585	1.15204	1.42715	1.30648	1.94942
Y371S-A		0.43	0.05	109								6	1.29213	1.66109	2.24972	1.45008	0.994388	1.01287	1.49614	1.65351	0.513297	1.67214	1.31533	1.82514	1.59739	1.67256	3.81871	1.21933	0.18551	0.461921	0.876175	1.44257	1.58127	2.15647	1.83312	1.14145	1.68035	0.997935	1.56458
Y371S-N							0.73	0.09	107			7	2.56456	1.60989	1.88795	1.37387	0.96659	0.985046	1.49077	1.5841	0.65805	1.28214	1.19932	1.78478	1.37365	3.14304	3.10025	1.09321	0.176424	0.432559	0.733323	1.36317	1.53668	2.51377	2.33554	1.25352	1.64353	0.90148	1.44316
Q417P-A		0.88	0.21	34								8	1.37954	1.60701	1.85781	1.37053	0.962013	0.970173	1.48583	1.56292	0.500109	1.60743	1.17942	1.59307	0.898873	1.52352	3.12407	0.994391	0.206248	0.430697	0.679451	1.36185	0.813775	2.06675	1.50071	1.10844	1.5012	0.883415	0.685575
Q417P-N							0.43	0.11	32			9	0.982868	1.44112	2.18989	1.36481	0.94535	0.941326	1.46534	1.55616	0.640993	1.1921	3.23923	1.58863	1.15019	2.80636	2.94307	0.964666	0.204348	0.430437	0.635926	1.25939	1.11728	1.11288	1.63964	1.10658	1.14969	0.855845	1.36697
E713D-A		0.96	0.16	46								10	1.14036	1.73519	2.10297	1.31505	0.89308	0.930128	1.44603	1.50208	0.537616	1.18831	3.11066	1.69093	1.06571	2.14878	2.8107	0.835359	0.15398	0.428931	0.617792	1.19649	0.989959	2.02677	1.4028	0.990463	1.43497	0.763722	0.595932
E713D-N							1.27	0.27	34			11	1.78185	1.71159	1.81825	1.28217	0.87699	0.917311	1.39612	1.0103	0.565139	1.47949	0.969628	1.68768	1.05944	2.73803	2.73171	0.816525	0.194468	0.371212	0.585942	1.40692	0.924014	1.09143	1.97378	0.896965	1.10462	0.742155	1.20168
R850Q-A		0.97	0.17	58								12	1.76579	1.6209	1.48102	1.08813	0.779034	0.91187	1.38284	0.986482	0.362886	1.45889	0.969035	1.56972	0.806733	2.33217	2.50337	0.807327	0.173372	0.363808	0.558033	1.40313	0.470885	2.28726	1.80233	0.869607	1.07772	0.652066	0.569043
R850Q-N							0.7	0.13	67			13	1.00894	1.19735	1.73474	1.0675	0.635036	0.85422	1.37801	1.3635	0.508846	1.13361	0.915873	1.64409	1.01848	2.18486	2.22917	0.723539	0.166891	0.318844	0.553139	1.39484	0.40162	1.88897	1.29781	0.847686	1.23877	0.773287	1.01832
G1475R-A		1.42	0.25	45								14	1.58375	1.11262	1.65062	1.03446	0.63413	0.851205	1.31254	0.890666	0.446249	1.33661	0.90788	1.38697	1.12581	1.59608	2.20715	0.59916	0.122785	0.308932	0.512074	1.10804	0.616884	1.82613	1.67313	0.825379	0.945589	0.580427	0.807664
G1475R-N							1.63	0.35	49			15	1.56841	1.04219	1.4983	0.910119	0.589576	0.814149	1.25401	1.11883	0.389969	1.31519	0.874447	1.20897	1.06942	2.01109	1.94669	0.588591	0.103957	0.300147	0.483999	1.29854	0.614289	1.92174	1.28888	1.05219	1.68511	0.524058	0.353689
R1617L-A		0.59	0.19	41								16	1.53582	0.966531	1.20013	0.897913	0.588815	0.772935	1.24089	1.00871	0.348277	1.29839	0.822989	1.21899	0.68213	1.53497	1.90046	0.309411	0.101753	0.288952	0.480103	1.05713	0.559846	1.29212	1.53234	0.616693	0.881764	0.645951	0.722149
R1617L-N							0.15	0.03	30			17	1.37918	0.965227	1.16442	0.844402	0.580428	0.732925	1.23378	0.690621	0.311986	1.21891	2.26113	1.1144	1.01759	0.947028	1.70254	0.308739	0.101114	0.284811	0.418871	1.04178	0.541898	1.58581	1.29603	0.799802	1.45016	0.492624	0.321976
G1625R-A		0.28	0.04	49								18	0.645779	0.963375	0.981876	0.794468	0.558098	0.726713	1.18723	0.677281	0.230534	0.920772	1.92596	1.13158	0.828822	1.39696	1.78279	0.297484	0.129277	0.284065	0.406771	1.22532	0.684488	1.85927	1.20305	0.714353	0.779332	0.58245	0.315028
G1625R-N							0.46	0.08	42			19	0.82177	0.74093	0.960611	0.785751	0.548432	0.68206	1.18394	0.444714	0.276177	1.17859	0.660555	1.02589	0.963741	1.71482	1.64967	0.315552	0.0967365	0.273474	0.392165	1.22256	0.8971	0.811834	1.07786	0.600069	0.76582	0.420993	0.30782
I1631M-A		0.95	0.13	47								20	1.24785	0.750958	1.13874	0.785146	0.487215	0.678938	1.1373	0.581269	0.296349	0.865468	0.603517	0.884546	0.956548	1.28017	1.64632	0.279382	0.0941468	0.267243	0.375307	1.00812	0.483394	1.17144	1.05114	0.597443	0.73551	0.509481	0.53749
I1631M-N							0.6	0.17	53			21	1.23913	0.716113	0.73772	0.765658	0.463043	0.65954	1.09533	0.529222	0.281506	1.07527	0.567736	1.02481	0.799154	1.64032	1.63964	0.319291	0.117142	0.262858	0.363545	0.993859	0.478622	1.46312	1.0208	0.34903	1.31477	0.363314	0.239392
N1768D-A		1.05	0.17	64								22	1.17362	0.676417	0.670523	0.667939	0.455926	0.647445	1.08197	0.369577	0.191986	0.813787	0.540044	1.06656	1.40181	1.63726	1.49394	0.234689	0.116739	0.257137	0.35529	1.16111	0.444344	1.44786	0.921484	0.406753	1.30369	0.441396	0.230337
N1768D-N							1.16	0.24	39			23	0.565059	0.611805	0.657006	0.59525	0.448378	0.645748	1.064	0.35534	0.268162	0.810417	1.48906	0.997036	0.578001	1.57708	1.48864	0.225428	0.115535	0.253971	0.35491	1.13409	0.428548	1.14129	0.640211	0.393039	0.909808	0.269504	0.453947
N1877S-A		0.83	0.19	30								24	0.552021	0.551605	0.354529	0.584102	0.427099	0.642076	1.05344	0.491901	0.171574	0.727405	1.47648	0.991532	0.714615	1.5443	1.34652	0.235294	0.083585	0.250642	0.342168	1.13382	0.511764	1.29921	0.552235	0.390189	0.706865	0.258498	0.453414
N1877S-N							1.12	0.18	36			25	0.870857	0.524562	0.459134	0.551074	0.39245	0.628398	1.04238	0.346832	0.17026	0.712349	1.45293	0.960532	0.551529	0.730464	1.33069	0.21282	0.078386	0.248706	0.330387	0.939172	0.477768	1.22513	0.71073	0.375214	0.837238	0.242158	0.189481
G1914S-A		0.75	0.19	27								26	0.457529	0.533478	0.143853	0.532058	0.389958	0.628072	1.02043	0.289916	0.236076	0.903115	0.476133	1.00608	0.537764	1.05147	1.30094	0.20393	0.098645	0.241939	0.322476	1.03435	0.373186	1.43236	0.495115	0.374777	1.14184	0.261613
G1914S-N							0.9	0.25	25			27	0.326883	0.489784	0.141281	0.450489	0.351448	0.597002	1.00466	0.257832	0.224431	0.698769	0.444325	0.84059	0.795935	1.34373	1.29781	0.201816	0.0872566	0.233402	0.319728	0.97324	0.591711	1.43164	0.695066	0.370966	0.982447	0.0904605
												28	0.303296	0.452631	0.282275	0.440597	0.343432	0.584385	1.00372	0.252991	0.147348	0.679441	1.15822	0.86678	0.75849	1.32732	1.28888	0.198724	0.0581817	0.227704	0.306016	0.938101	0.413647	1.31152	0.690965	0.179086	0.978792
												29	0.248766	0.444466	0.248582	0.427001	0.335386	0.581817	0.960155	0.33835	0.113485	0.650456	0.383507	0.866274	0.628621	1.29175	1.25303	0.26102	0.0576045	0.22757	0.291739	0.756116	0.201782	0.866949	0.526057	0.164015	0.524712
												30	0.293817	0.430033	0.228382	0.420609	0.286768	0.579422	0.934187	0.197089	0.163903	0.824082	0.335947	0.838488	0.695917	0.661336	1.19145	0.19038	0.040787	0.220849	0.291692	0.738479	0.186819	1.27808	0.437013	0.162597	0.555208
												31	0.278333	0.438098	0.105009	0.397453	0.285334	0.559383	0.922853	0.190391	0.109343	0.628251	0.93975	0.7847	0.432016	0.970219	0.998099	0.183112		0.220059	0.288426	0.705948	0.28772	0.568236	0.61432		0.762002
												32	0.101066	0.415746	0.0996414	0.38018	0.278287	0.554235	0.918953	0.261393	0.105889	0.588216	0.77403	0.804079	0.654695	0.935976	0.758657	0.167148		0.212029	0.28698	0.670218	0.319362	0.836749	0.42721		0.474251
												33	0.0840713	0.379672	0.092582	0.36764	0.273663	0.53442	0.908804	0.171555		0.566481	0.629701	0.739659	0.636727	1.06287	0.751438	0.179889		0.2063	0.280975	0.579771	0.145961	1.04562	0.442914		0.453831
												34		0.47628	0.16665	0.317707	0.270146	0.51138	0.894942	0.180447		0.553947	0.428189	0.616771	0.630227	0.529516	0.695989	0.179118		0.194087	0.25951	0.690212	0.137969	0.828501	0.375674		0.547456
												35		0.473647	0.0600856	0.292508	0.263636	0.508358	0.886235			0.544117		0.608167	0.506053	0.96255	0.587336	0.160934		0.186563	0.256977	0.534676	0.136442	0.956437	0.368148		0.294711
												36		0.452958	0.0419213	0.282939	0.254288	0.504759	0.870447			0.697565		0.606249	0.591175	0.926557	0.566362	0.169254		0.182445	0.256686	0.637788	0.256857	0.511585	0.284852		0.206758
												37		0.345198		0.265179	0.247707	0.497426	0.860904			0.513088		0.736734	0.386005	0.479738	0.552235	0.1637		0.179928	0.255866	0.577659	0.125318	1.07064	0.361869
												38		0.420482		0.246779	0.244762	0.490928	0.859389			0.503225		0.655261	0.453111	0.851811	0.526057	0.146161		0.174942	0.241795	0.557441	0.352546	0.70143	0.220424
												39		0.324644		0.225079	0.224088	0.460134	0.850475			0.486697		0.651198	0.351121	0.84881	0.475748	0.138241		0.165894	0.178743	0.412127	0.253045	0.833603	0.150873
												40		0.409322		0.183058	0.207978	0.4567	0.821171			0.488945		0.571593	0.350062	0.404852	0.45531	0.137517		0.164778	0.175555	0.475369	0.231104	0.437581
												41		0.296816		0.174533	0.206645	0.446846	0.767182			0.335595		0.598649	0.515348	0.556049	0.442914	0.0641239		0.147832	0.17256	0.46312	0.180531	0.929592
												42		0.382389		0.168771	0.206252	0.445545	0.752421			0.388051		0.578751	0.405678	0.359547	0.434747			0.144958	0.162014	0.36749	0.164062	0.858158
												43		0.277892		0.12993	0.186406	0.439686	0.748465			0.384262		0.511601	0.402241	0.248597	0.404847			0.144936		0.40136	0.289506	0.69554
												44		0.356873		0.118825	0.181467	0.43881	0.744945			0.357485		0.37113	0.396529	0.236514	0.381622			0.139822		0.384794	0.205859	0.786262
												45		0.251895		0.104345	0.17521	0.435881	0.738689			0.336208		0.458294	0.730193	0.191249	0.360312			0.127435		0.158275	0.284352	0.643958
												46		0.306172			0.168173	0.42953	0.734213			0.209394		0.447842	0.372891		0.284852			0.125838		0.130784	0.271346	0.348327
												47		0.233235			0.150914	0.427799	0.71113					0.345461	0.269944		0.220424			0.110921		0.113707	0.0893287	0.478354
												48		0.229286			0.147466	0.407873	0.692227					0.406221	0.402046		0.19573			0.0988974			0.0885744	0.574531
												49		0.214225			0.135249	0.406599	0.672609					0.403885	0.6229		0.150873			0.0822104			0.172325	0.294651
												50		0.204722			0.134183	0.403417	0.661199					0.396679	0.296102								0.130152	0.427053
												51		0.19654			0.1314	0.403115	0.651955					0.363244	0.227523								0.125873	0.279687
												52		0.185819			0.130575	0.375513	0.648097					0.280673	0.225685								0.0539017	0.521517
												53		0.182609			0.114449	0.37261	0.633034					0.320821	0.529361								0.149311	0.514829
												54		0.179575			0.110184	0.368538	0.631092					0.212189	0.509124									0.224226
												55		0.174639				0.365948	0.617457					0.202498	0.1988									0.388044
												56		0.157943				0.363224	0.610784					0.233126	0.278464									0.377125
												57		0.127349				0.360164	0.609163					0.1585	0.161072									0.432662
												58		0.120987				0.348715	0.599506					0.0951954	0.341397									0.340355
												59		0.116511				0.347415	0.597694						0.127557									0.183584
												60		0.0902553				0.344573	0.593337						0.30007									0.173239
												61		0.0864054				0.341634	0.582168						0.119524									0.298917
												62						0.330797	0.568672						0.110828									0.215195
												63						0.316612	0.543248						0.217355									0.111059
												64						0.305869	0.541841						0.0856548									0.239496
												65						0.301115	0.529888						0.195877
												66						0.299481	0.498777						0.0512231
												67						0.286	0.491524						0.100989
												68						0.282865	0.468047
												69						0.278883	0.463174
												70						0.275493	0.456614
												71						0.275152	0.450193
												72						0.270951	0.44294
												73						0.270125	0.43057
												74						0.258877	0.429617
												75						0.255552	0.421025
												76						0.254423	0.419987
												77						0.252595	0.419117
												78						0.248192	0.418702
												79						0.240629	0.415487
												80						0.238777	0.404143
												81						0.236329	0.395467
												82						0.233743	0.391878
												83						0.221526	0.391067
												84						0.214703	0.385536
												85						0.19876	0.379024
												86						0.198583	0.372423
												87						0.187289	0.370739
												88						0.186081	0.345437
												89						0.184165	0.337565
												90						0.171731	0.32838
												91						0.168391	0.313175
												92						0.168101	0.287586
												93						0.16461	0.285287
												94						0.156497	0.270749
												95						0.153571	0.265227
												96						0.149737	0.234572
												97						0.14271	0.215056
												98						0.137986	0.212097
												99						0.135465	0.182114
												100						0.130512	0.176019
												101						0.12396	0.175733
												102						0.11185	0.13338
												103						0.107141	0.129082
												104						0.0958194	0.128
												105						0.087154	0.123454
												106						0.0867096	0.104613
												107						0.0844763	0.0914387
												108						0.0748907
												109						0.0671716
												110
												111
												112
												113
												114
												115
												116
												117
												118
												119
												120
												121
												122
												123
												124
												125
												126
												127
												128
												129
												130
												131
												132
												133
												134
												135
												136
												137
												138
												139
												140
												141
												142
												143
												144
												145
												146
												147
												148
												149
												150
												151
												152
												153
												154
												155
												156
												157
												158
												159
												160
												161
												162
												163
												164
												165
												166
												167
												168
												169
												170
												171
												172
												173
												174
												175
												176
												177
												178
												179
												180
												181
												182
												183
												184
												185
												186
												187
												188
												189
												190
												191
												192
												193
												194
												195
												196
												197
												198
												199
												200

## Sheet: Fig. 3C
Current density fold WT (volcano plot).
		Adult variants					Neonatal variants
		Current density, fold WT					Current density, fold WT
SCN8A variants		AVG	-log P				AVG	-log P
V211A-A		1.18	0.4868
R223G-A		0.7	2.3686
I231T-A		1.16	1.7352
Y371C-A		0.76	1.2062
Y371C-N							0.5	3.1255
Y371S-A		0.4339	11.7331
Y371S-N							0.7341	3.0958
Q417P-A		0.88	1.3546
Q417P-N							0.43	7.6289
E713D-A		0.96	0.0535
E713D-N							1.27	0.7799
R850Q-A		0.97	0.0315
R850Q-N							0.7	2.8268
G1475R-A		1.42	2.1574
G1475R-N							1.63	2.2976
R1617L-A		0.59	2.6126
R1617L-N							0.15	13.4117
G1625R-A		0.28	4.7122
G1625R-N							0.46	2.9706
I1631M-A		0.95	0.1785
I1631M-N							0.6	2.762
N1768D-A		1.05	0.2676
N1768D-N							1.16	0.4214
N1877S-A		0.83	0.4891
N1877S-N							1.12	0.4089
G1914S-A		0.75	1.2596
G1914S-N							0.9	0.2299

## Sheet: Fig. 4A
Change (Δ) in voltage-dependence of activation from WT (averaged data)												Change (Δ) in voltage-dependence of activation from WT (data per cell)
			Adult variants					Neonatal variants
SCN8A variants
		AVG	CI (95%)	n			AVG	CI (95%)	n				V211A-A	R223G-A	I231T-A	Y371C-A	Y371C-N	Y371S-A	Y371S-N	Q417P-A	Q417P-N	E713D-A	E713D-N	R850Q-A	R850Q-N	G1475R-A	G1475R-N	R1617L-A	R1617L-N	G1625R-A	G1625R-N	I1631M-A	I1631M-N	N1768D-A	N1768D-N	N1877S-A	N1877S-N	G1914S-A	G1914S-N
V211A-A		-8.44	2.42	34								1	-19.945	-19.5371	3.27727	-9.91498	-7.15408	-6.50722	-6.983	-23.918	-20.445	-9.70625	-14.4733	-17.3467	-16.8567	-13.5147	-15.4947	-6.10967	-12.0754	-1.67858	-6.83647	-11.7496	-22.2998	-13.3132	-9.91889	-8.9974	-10.2549	-10.4462	-8.96564
R223G-A		-0.71	2	65								2	-18.955	-18.7671	3.35727	-7.99498	-6.85408	-4.77232	-6.823	-21.5674	-20.2895	-8.27967	-11.2033	-14.2097	-16.2252	-11.1747	-10.5647	-4.078	-0.865366	0.331419	-5.43647	-10.1317	-16.8998	-7.3132	-5.14864	-4.13809	-7.25564	-10.3762	-7.68169
I231T-A		14.31	2.37	38								3	-18.915	-17.8071	5.26957	-6.22498	-6.04408	-4.69722	-5.353	-21.118	-17.2795	-7.32625	-10.4817	-13.9767	-13.9767	-10.8047	-10.1047	-3.56066	-0.465366	0.411419	-0.856471	-9.13963	-11.3408	-5.2432	-1.96889	-3.3074	-7.23564	-9.97625	-6.55564
Y371C-A		0.66	1.43	46								4	-16.105	-13.2571	6.06727	-6.16498	-5.25408	-4.44232	-4.933	-20.568	-16.435	-5.98967	-10.2717	-13.5897	-12.6252	-10.2447	-8.50467	-0.338	-0.02325	1.23142	-0.796471	-8.97167	-10.9487	-4.7132	-1.76889	-3.12809	-7.13492	-9.77625	-4.66169
Y371C-N							5.49	1.61	57			5	-15.6939	-12.185	6.22333	-6.14498	-4.42408	-4.26722	-2.153	-19.7674	-16.3795	-5.00967	-10.2233	-12.6527	-12.2867	-9.73467	-8.45467	-0.168	1.45675	1.28142	1.82353	-8.55963	-10.7098	-4.1032	-1.75889	-3.00809	-6.91992	-7.58625	-4.03564
Y371S-A		2.22	0.77	103								6	-14.8639	-11.2371	7.48333	-5.37498	-3.88408	-4.22722	-1.88275	-19.6574	-14.645	-4.23625	-9.69325	-12.3827	-12.2867	-9.34467	-8.42467	1.402	1.83463	1.55142	1.86353	-8.04167	-9.68077	-3.1643	-1.34864	-2.83809	-6.90592	-4.49625	-2.36169
Y371S-N							4.19	0.72	109			7	-14.3239	-9.6071	7.64727	-5.31498	-3.76408	-3.83232	-1.833	-18.098	-12.635	-3.97625	-8.91169	-12.0867	-11.5267	-9.28467	-8.24467	1.602	2.72463	1.73142	1.95353	-7.39167	-9.68077	-3.1532	-0.998895	-2.64387	-6.26892	-3.0074	-2.30169
Q417P-A		-7.99	3.65	35								8	-13.975	-9.3671	8.52333	-4.92498	-3.01408	-3.58722	-1.83275	-15.6674	-11.815	-3.19967	-8.64325	-10.7797	-11.2971	-8.55467	-8.23864	1.652	3.33675	3.12142	2.10353	-5.82167	-8.82077	-2.8032	-0.968636	-2.26987	-6.26564	-2.84625	-1.42564
Q417P-N							-4.48	2.74	35			9	-13.3639	-8.9871	8.60333	-4.54498	-1.88408	-3.57232	-1.32275	-14.948	-10.5156	-2.25967	-8.44325	-10.4667	-9.80673	-8.42467	-8.07864	2.322	4.52463	3.49142	2.69353	-5.72963	-5.82183	-2.4432	-0.908636	-1.87809	-6.18692	-1.3974	-0.361687
E713D-A		0.74	1.39	48								10	-13.085	-7.505	9.33333	-3.50498	-0.89408	-3.17232	-1.283	-14.858	-10.195	-2.03625	-8.38325	-10.1897	-7.54673	-6.72467	-7.88467	3.022	4.62775	4.34142	2.69353	-4.65963	-5.60383	-2.4132	-0.838636	-1.17809	-5.33564	-0.45625	-0.0516875
E713D-N							-4.6	1.54	35			11	-12.835	-7.045	9.56283	-3.39498	-0.84408	-2.49232	-1.05275	-14.808	-10.045	-1.82967	-8.27325	-10.0197	-7.52143	-6.12467	-7.78467	3.222	5.15463	5.08142	3.07353	-4.40963	-5.28077	-2.3532	0.5083	-0.218089	-5.25564	-0.25625	0.0473615
R850Q-A		-3.3	1.56	61								12	-12.505	-6.8671	9.66333	-3.28498	-0.64408	-2.45232	-0.733	-14.448	-9.725	-1.66967	-7.36325	-9.71967	-7.35673	-4.90467	-6.38467	3.42934	7.05175	5.16142	3.91353	-4.28167	-5.18077	-1.8232	0.511364	0.1526	-5.03564	-0.01625	0.158313
R850Q-N							-1.44	1.63	70			13	-12.0614	-6.78976	10.1133	-3.25498	-0.12408	-2.15232	-0.66275	-14.008	-8.145	-1.50625	-6.81325	-9.58667	-7.26714	-4.49467	-6.08864	3.972	7.39875	5.48142	4.17353	-3.09167	-5.16077	-1.3532	1.86136	0.4326	-4.18692	0.2026	0.908313
G1475R-A		-0.8	1.71	48								14	-11.485	-6.70976	10.4333	-3.11498	0.43592	-2.10722	-0.62275	-13.6974	-6.14945	-1.38967	-6.20169	-9.58273	-7.24143	-3.93286	-5.27864	4.17633	7.79475	5.80142	4.20353	-3.01963	-4.73883	-1.1032	1.91111	0.9226	-4.14564	0.30375	1.13736
G1475R-N							-0.22	2.41	51			15	-11.355	-5.9971	11.4753	-2.88498	1.87592	-2.07232	-0.213	-12.878	-5.09945	-1.23625	-5.91169	-8.56967	-6.99524	-3.46467	-5.20864	4.64034	8.24075	5.81142	4.58353	-2.93963	-4.55783	-0.9032	1.97136	1.19591	-3.36992	0.31375	1.15831
R1617L-A		9.72	2.67	42								16	-10.075	-5.7671	11.6433	-1.80498	2.38592	-1.74232	0.08725	-11.8674	-3.63945	-1.21625	-5.12169	-7.07043	-6.94143	-3.12467	-4.99864	5.792	8.65463	6.27142	4.67353	-2.22963	-3.60077	-0.5732	2.0383	1.3626	-1.85178	0.61375	1.21831
R1617L-N							9.47	3.18	31			17	-9.90142	-5.395	11.7708	-0.84498	2.60592	-1.68722	0.095	-11.758	-3.38564	-0.99625	-4.03169	-7.00967	-6.89673	-3.11467	-4.67864	7.222	9.22463	6.36142	4.71353	-2.19167	-3.32077	-0.362857	2.20136	1.52413	-1.79964	2.1766	1.60236
G1625R-A		10.75	2.38	53								18	-9.855	-5.05976	12.0433	-0.34498	3.27592	-1.68232	0.35725	-11.418	-2.49945	-0.769667	-3.98325	-6.97967	-6.81673	-2.21286	-3.67864	7.442	9.42475	6.49142	5.61353	-1.91167	-3.2287	0.4357	2.38111	1.95113	-1.53692	2.6786	1.62336
G1625R-N							5.33	1.17	44			19	-9.195	-4.78976	13.0833	0.13502	3.48592	-1.42722	0.71725	-9.258	-2.35564	-0.75625	-3.87325	-6.56667	-6.79673	-1.86286	-2.31864	7.50433	9.76375	6.50142	5.63353	-1.86167	-3.22383	0.477143	2.65211	2.57213	-1.05792	5.26375	1.78136
I1631M-A		-0.18	1.62	48								20	-8.7539	-4.7071	14.2166	0.20502	3.99592	-1.29722	0.92725	-7.5574	-1.86945	-0.719667	-3.66169	-6.16043	-6.23714	-1.76286	-1.79864	7.93533	10.1346	6.75142	5.64353	-1.47167	-2.9187	0.940357	2.86111	3.2746	-1.02192	7.0056	2.21236
I1631M-N							1.69	2.38	56			21	-8.44143	-4.6871	14.3246	0.23502	4.08592	-1.28232	1.03725	-7.0174	-1.785	-0.66625	-3.15325	-5.70967	-6.21143	-1.64286	-1.70864	9.16633	13.115	6.86142	5.72353	-1.42963	-2.88077	1.2568	3.08811	3.45013	-0.506638	7.56375	2.25831
N1768D-A		4.96	1.71	66								22	-6.83142	-4.55976	14.4583	0.26502	4.22592	-1.26722	1.157	-6.9574	-0.369455	-0.42625	-2.79325	-4.87967	-6.00673	-1.17467	-1.59864	9.50234	13.7346	6.93142	5.81353	-1.11963	-2.5787	1.4557	3.16511	4.1586	-0.401778	7.8356	3.62831
N1768D-N							4.83	2.41	41			23	-6.58142	-4.48976	14.7766	0.77502	4.61592	-1.09722	1.30725	-6.178	-0.280638	-0.31625	-2.63325	-4.55667	-5.82143	-1.04467	-1.57467	10.192	14.1046	7.20142	5.88353	-0.471667	-2.26077	2.07714	3.31011	4.27813	-0.267917	7.94375	4.02831
N1877S-A		1.89	1.6	32								24	-5.125	-4.475	14.8643	1.52502	4.70592	-0.882324	1.65725	-4.988	1.16136	-0.04625	-2.62325	-4.47273	-5.80714	-0.542857	-1.02864	10.752	14.7242	7.46142	5.91353	-0.419631	-2.2217	2.7257	4.30011	4.8926	-0.0349167	8.9566	4.37436
N1877S-N							-0.9	1.74	37			25	-5.08142	-3.9371	15.1346	1.77502	4.70592	-0.827219	1.683	-2.9774	1.27055	0.0203333	-1.89325	-4.41273	-5.10673	0.187143	-1.01467	11.0803	15.4957	7.66142	5.98353	-0.201667	-1.82077	2.87714	4.46136	6.6216	0.371083	9.13375	4.57831
G1914S-A		1.43	2.73	28								26	-4.3139	-3.685	15.6653	1.89502	5.06592	-0.757219	1.713	-2.5874	2.17055	0.210333	-1.69169	-4.38667	-4.46714	0.265333	-0.964667	11.2113	17.6806	8.16142	6.00353	-0.139631	-1.37077	2.95714	4.80011	6.7766	1.50822	10.2216	6.61236
G1914S-N							0.23	1.52	27			27	-3.9139	-3.56976	15.7888	1.92502	5.19592	-0.667219	1.75725	-1.768	2.992	0.540333	-1.21325	-4.16967	-4.07714	0.705333	-0.954667	12.062	18.3207	8.24142	6.13353	0.258333	-1.24077	3.0388	5.5923	7.18491	2.11836	13.8467	7.29736
												28	-1.29743	-3.29976	16.1163	3.12502	5.63592	-0.607219	1.87725	-1.4374	3.007	0.56375	-1.02325	-3.86967	-3.32673	0.720357	-0.824667	13.383	18.9688	8.29142	6.46353	0.270369	-1.23077	3.6057	6.3833	7.66091	2.59622	16.7356
												29	0.9251	-3.2971	16.9763	3.17502	6.13592	-0.482324	1.97725	1.462	3.34536	0.89375	-0.63325	-3.31967	-3.25143	1.14714	-0.738636	13.9404	19.5316	8.69142	6.58353	0.620369	0.4883	3.8957	6.45136	7.9166	3.65836
												30	1.6351	-2.5671	18.9533	3.17502	6.44592	-0.402324	2.07725	2.1026	3.41336	1.06375	0.19675	-3.13967	-3.09524	1.18533	-0.464667	13.942	22.5326	8.92142	6.98353	0.958333	1.5583	4.22036	7.09711	8.1066	3.68736
												31	3.8051	-1.775	20.3693	3.18502	6.49592	-0.342324	2.196	4.1936	3.86236	1.20375	0.30675	-2.92667	-2.32673	1.31714	-0.388636	14.4178	37.4146	9.06142	7.30353	1.50833	3.2183	4.91714	7.48011	9.40512	4.52522
												32	4.1541	-1.485	20.7343	3.32502	6.59592	-0.272324	2.351	11.272	3.99136	1.22033	0.71675	-2.85967	-2.30673	1.51714	0.0113636	14.9555		9.43142	7.41353	2.21833	4.0813	4.9357	7.52136	10.0916	6.45922
												33	5.3991	-1.29976	22.2913	3.46502	7.27592	-0.167219	2.37725	12.1235	6.28336	1.78033	1.82831	-2.46967	-1.78524	2.11036	0.0253333	15.443		9.48142	7.45353	2.26833	5.27423	4.96714	8.46136		7.13122
												34	6.06288	-1.05976	23.3926	3.51502	7.59592	-0.142324	2.59	12.772	8.11955	1.80033	2.71831	-2.11967	-1.77673	2.64714	0.141364	15.7423		10.3314	7.52353	2.33833	5.34823	5.26036	8.70136		7.68722
												35		-0.867095	24.2768	3.58502	7.66592	-0.0672187	2.713	22.159	9.419	2.44033	7.01531	-2.11967	-0.787143	3.27036	0.425333	15.8433		10.6854	7.59353	3.06833	5.46723	5.3878	9.9223		8.40622
												36		-0.539765	28.3796	3.77502	7.84592	-0.0472187	2.872			3.19033		-1.99273	-0.736727	3.56036	0.5083	17.3623		10.9084	7.97353	3.35937	5.8543	5.59036	10.7211		8.80822
												37		-0.419765	33.6096	3.96502	8.34792	0.112781	2.879			3.33375		-1.65967	-0.401429	4.29036	1.51533	17.6143		11.2234	8.52353	4.14137	6.80623	5.9157	10.8253		10.0702
												38		1.06024	33.7458	4.76502	9.00992	0.172781	3.093			3.44033		-1.43967	-0.37124	4.61714	1.68533	17.7573		11.9024	8.79353	4.20833	7.3613	6.57714	14.2071
												39		1.09024		5.15502	9.21092	0.262781	3.10725			4.18375		-1.22273	0.0232727	5.14533	2.0383	22.0813		14.4234	9.13353	4.94937	7.66423	6.6878	16.2763
												40		1.4429		5.62502	9.34892	0.402781	3.264			4.34375		-0.770429	0.0728571	5.39714	2.38533	23.7383		15.3114	9.18353	4.98833	7.7533	6.9957	28.6683
												41		1.9429		5.87502	9.43992	0.487676	3.31725			4.44375		-0.706667	0.138571	5.85714	3.37533	33.1303		15.7644	10.2135	5.09833	8.6523	7.04714	33.4983
												42		2.0929		6.49202	9.93992	0.707676	3.465			4.60375		-0.459667	0.538571	5.94036	3.46533	33.7593		15.8914	11.0535	5.44833	9.0553	7.2957
												43		2.295		7.17502	9.94992	0.712781	3.73725			4.82375		-0.400429	1.49857	7.06714	5.5923			17.5734	12.7535	5.96737	10.7153	7.9057
												44		2.6229		8.44102	10.0399	0.822781	3.746			9.93375		-0.329667	1.50376	7.99714	6.03533			18.5584	12.8735	6.80037	11.0793	7.91714
												45		2.69		10.091	10.1569	1.05278	3.86			10.3793		-0.279667	1.76857	8.05636	6.3833			19.0024		8.19937	11.2103	8.19736
												46		2.732		12.906	10.5049	1.36768	3.868			10.8243		-0.0596667	2.17857	8.06714	9.51136			19.3974		9.26937	11.5293	8.31236
												47		3.0329			11.4019	1.37768	3.96725			11.8443		1.07727	2.22976	8.07136	9.9223			20.1287		11.8905	12.6483	8.36714
												48		3.5129			11.4689	1.45768	3.96725			13.7874		2.37727	2.45857	9.60736	10.8253			23.6564		14.7694	12.6703	8.3867
												49		3.8129			11.4779	1.52768	3.992					2.60333	2.63286		16.2763			24.5954			12.7293	8.78736
												50		4.1869			11.6049	1.58768	4.032					2.77333	2.70857		28.6683			26.0764			12.7693	9.0597
												51		4.87024			12.3849	1.68768	4.12725					3.34727	2.80286		33.4983			27.8274			12.9762	9.1718
												52		5.8359			13.0049	2.04278	4.30725					4.13957	3.64857					27.9494			13.7903	9.20736
												53		6.13924			13.1029	2.10278	4.33725					4.88727	3.77327					46.4714			14.4673	9.4957
												54		6.41324			15.1589	2.24768	4.46525					5.06957	3.92776								14.7973	9.5627
												55		7.88724			15.1659	2.32278	4.48025					5.20727	4.05327								16.4202	9.77714
												56		8.1249			16.5909	2.47278	4.536					5.94727	4.06286								16.9102	10.4134
												57		8.25524			17.8543	2.49278	4.62325					6.23957	4.19327									11.7047
												58		8.469				2.55768	4.789					6.30957	4.97286									11.9971
												59		8.60124				2.56278	4.836					6.85957	5.16857									12.5997
												60		8.8749				2.79978	4.84225					7.75957	5.22857									13.2084
												61		11.8472				2.87668	4.89425					7.80957	5.86576									13.4171
												62		15.5158				2.89268	4.98725						5.89576									14.1361
												63		15.7919				2.89678	5.03225						7.49286									15.1597
												64		16.5762				2.93778	5.10825						7.56286									15.7189
												65		21.8232				3.10378	5.237						8.51857									16.4271
												66						3.18578	5.245						9.39286									34.2404
												67						3.25178	5.48625						10.02
												68						4.01978	5.52925						10.1486
												69						4.14978	5.605						11.1486
												70						4.41378	5.751						15.6066
												71						4.79578	5.79725
												72						4.84468	5.798
												73						4.93368	5.83025
												74						5.13168	6.008
												75						5.20768	6.076
												76						5.29268	6.10425
												77						5.34068	6.171
												78						5.43168	6.215
												79						5.55268	6.225
												80						5.65068	6.85625
												81						5.79978	7.018
												82						5.81978	7.069
												83						6.01178	7.16
												84						6.32078	7.336
												85						6.38868	7.373
												86						6.40668	7.51625
												87						6.64178	7.55225
												88						6.98268	7.64825
												89						7.15278	7.759
												90						7.29378	7.91125
												91						7.57678	7.937
												92						7.70868	8.06825
												93						7.74078	8.13325
												94						8.00968	8.14825
												95						8.06068	8.17
												96						8.25268	8.62925
												97						8.43978	8.77725
												98						8.84168	8.97725
												99						8.95768	9.18825
												100						8.98968	9.60525
												101						9.15868	9.62325
												102						9.87278	9.83331
												103						12.4104	9.94425
												104							10.0222
												105							10.0448
												106							10.1023
												107							10.2283
												108							10.3793
												109							10.8742
												110
												111
												112
												113
												114
												115
												116
												117
												118
												119
												120
												121
												122
												123
												124
												125
												126
												127
												128
												129
												130
												131
												132
												133
												134
												135
												136
												137
												138
												139
												140
												141
												142
												143
												144
												145
												146
												147
												148
												149
												150
												151
												152
												153
												154
												155
												156
												157
												158
												159
												160
												161
												162
												163
												164
												165
												166
												167
												168
												169
												170
												171
												172
												173
												174
												175
												176
												177
												178
												179
												180
												181
												182
												183
												184
												185
												186
												187
												188
												189
												190
												191
												192
												193
												194
												195
												196
												197
												198
												199
												200

## Sheet: Fig. 4B
Examples of activation curves, adult variants												Boltzmann fits to the averaged data
Normalized conductance (G/ Gmax)
	SCN8A-WT			SCN8A-V211A			SCN8A-I231T
Vm, mV	AVG	CI, 95%		AVG	CI, 95%		AVG	CI, 95%				Vm, mV	WT		V211A		I231T
-120	0.0039	0.0005		0.0034	0.0007		0.004	0.0008				-120	0.00828745		0.00492878		0.00938023
-110	0.0042	0.0005		0.0037	0.0007		0.0046	0.0008				-119.84	0.00828745		0.00492879		0.00938025
-100	0.0053	0.0005		0.0042	0.0007		0.0062	0.0013				-119.68	0.00828745		0.0049288		0.00938027
-90	0.007	0.0007		0.0052	0.0007		0.0089	0.0031				-119.52	0.00828745		0.00492882		0.00938029
-80	0.0088	0.0009		0.007	0.0009		0.0109	0.0021				-119.359	0.00828745		0.00492883		0.00938031
-70	0.0117	0.0012		0.0097	0.0015		0.0131	0.0029				-119.199	0.00828745		0.00492885		0.00938032
-60	0.0135	0.0013		0.0102	0.0014		0.0155	0.0028				-119.039	0.00828745		0.00492886		0.00938034
-50	0.0161	0.0015		0.0134	0.0018		0.0221	0.0049				-118.879	0.00828745		0.00492888		0.00938036
-40	0.0231	0.0029		0.0315	0.004		0.0255	0.0055				-118.719	0.00828745		0.00492889		0.00938038
-30	0.0589	0.0111		0.1881	0.0308		0.035	0.0051				-118.559	0.00828745		0.00492891		0.0093804
-20	0.2398	0.0194		0.5215	0.0584		0.1262	0.0129				-118.398	0.00828745		0.00492892		0.00938042
-10	0.6186	0.0238		0.798	0.0438		0.42	0.0342				-118.238	0.00828745		0.00492894		0.00938044
0	0.8557	0.0152		0.9442	0.0279		0.6728	0.0282				-118.078	0.00828746		0.00492896		0.00938047
10	0.967	0.0101		0.9948	0.0161		0.8726	0.017				-117.918	0.00828746		0.00492897		0.00938049
20	1.0016	0.0074		1.0234	0.0111		0.9624	0.0117				-117.758	0.00828746		0.00492899		0.00938051
30	1	0.0076		0.9969	0.012		0.987	0.009				-117.598	0.00828746		0.00492901		0.00938053
40	1	0		1	0		1	0				-117.437	0.00828746		0.00492903		0.00938056
												-117.277	0.00828746		0.00492904		0.00938058
												-117.117	0.00828746		0.00492906		0.0093806
												-116.957	0.00828746		0.00492908		0.00938063
												-116.797	0.00828746		0.0049291		0.00938065
												-116.637	0.00828746		0.00492912		0.00938068
												-116.476	0.00828746		0.00492915		0.0093807
												-116.316	0.00828746		0.00492917		0.00938073
												-116.156	0.00828747		0.00492919		0.00938076
												-115.996	0.00828747		0.00492921		0.00938079
												-115.836	0.00828747		0.00492923		0.00938081
												-115.676	0.00828747		0.00492926		0.00938084
												-115.516	0.00828747		0.00492928		0.00938087
												-115.355	0.00828747		0.00492931		0.0093809
												-115.195	0.00828747		0.00492933		0.00938093
												-115.035	0.00828747		0.00492936		0.00938096
												-114.875	0.00828747		0.00492938		0.00938099
												-114.715	0.00828748		0.00492941		0.00938103
												-114.555	0.00828748		0.00492944		0.00938106
												-114.394	0.00828748		0.00492947		0.00938109
												-114.234	0.00828748		0.0049295		0.00938113
												-114.074	0.00828748		0.00492953		0.00938116
												-113.914	0.00828748		0.00492956		0.0093812
												-113.754	0.00828748		0.00492959		0.00938123
												-113.594	0.00828749		0.00492962		0.00938127
												-113.433	0.00828749		0.00492965		0.00938131
												-113.273	0.00828749		0.00492969		0.00938135
												-113.113	0.00828749		0.00492972		0.00938139
												-112.953	0.00828749		0.00492976		0.00938143
												-112.793	0.00828749		0.00492979		0.00938147
												-112.633	0.00828749		0.00492983		0.00938151
												-112.472	0.0082875		0.00492986		0.00938155
												-112.312	0.0082875		0.0049299		0.00938159
												-112.152	0.0082875		0.00492994		0.00938164
												-111.992	0.0082875		0.00492998		0.00938168
												-111.832	0.0082875		0.00493002		0.00938173
												-111.672	0.00828751		0.00493007		0.00938178
												-111.512	0.00828751		0.00493011		0.00938182
												-111.351	0.00828751		0.00493015		0.00938187
												-111.191	0.00828751		0.0049302		0.00938192
												-111.031	0.00828751		0.00493024		0.00938197
												-110.871	0.00828752		0.00493029		0.00938202
												-110.711	0.00828752		0.00493034		0.00938208
												-110.551	0.00828752		0.00493039		0.00938213
												-110.39	0.00828752		0.00493044		0.00938218
												-110.23	0.00828753		0.00493049		0.00938224
												-110.07	0.00828753		0.00493054		0.0093823
												-109.91	0.00828753		0.0049306		0.00938235
												-109.75	0.00828754		0.00493065		0.00938241
												-109.59	0.00828754		0.00493071		0.00938247
												-109.429	0.00828754		0.00493077		0.00938254
												-109.269	0.00828754		0.00493082		0.0093826
												-109.109	0.00828755		0.00493089		0.00938266
												-108.949	0.00828755		0.00493095		0.00938273
												-108.789	0.00828755		0.00493101		0.00938279
												-108.629	0.00828756		0.00493108		0.00938286
												-108.468	0.00828756		0.00493114		0.00938293
												-108.308	0.00828756		0.00493121		0.009383
												-108.148	0.00828757		0.00493128		0.00938307
												-107.988	0.00828757		0.00493135		0.00938315
												-107.828	0.00828758		0.00493142		0.00938322
												-107.668	0.00828758		0.0049315		0.0093833
												-107.508	0.00828758		0.00493157		0.00938337
												-107.347	0.00828759		0.00493165		0.00938345
												-107.187	0.00828759		0.00493173		0.00938353
												-107.027	0.0082876		0.00493181		0.00938362
												-106.867	0.0082876		0.0049319		0.0093837
												-106.707	0.00828761		0.00493198		0.00938379
												-106.547	0.00828761		0.00493207		0.00938387
												-106.386	0.00828761		0.00493216		0.00938396
												-106.226	0.00828762		0.00493225		0.00938405
												-106.066	0.00828763		0.00493234		0.00938415
												-105.906	0.00828763		0.00493244		0.00938424
												-105.746	0.00828764		0.00493254		0.00938434
												-105.586	0.00828764		0.00493264		0.00938444
												-105.425	0.00828765		0.00493274		0.00938454
												-105.265	0.00828765		0.00493285		0.00938464
												-105.105	0.00828766		0.00493295		0.00938474
												-104.945	0.00828767		0.00493306		0.00938485
												-104.785	0.00828767		0.00493318		0.00938496
												-104.625	0.00828768		0.00493329		0.00938507
												-104.464	0.00828768		0.00493341		0.00938518
												-104.304	0.00828769		0.00493353		0.00938529
												-104.144	0.0082877		0.00493365		0.00938541
												-103.984	0.00828771		0.00493378		0.00938553
												-103.824	0.00828771		0.00493391		0.00938565
												-103.664	0.00828772		0.00493404		0.00938578
												-103.504	0.00828773		0.00493417		0.0093859
												-103.343	0.00828774		0.00493431		0.00938603
												-103.183	0.00828775		0.00493445		0.00938616
												-103.023	0.00828775		0.0049346		0.0093863
												-102.863	0.00828776		0.00493475		0.00938644
												-102.703	0.00828777		0.0049349		0.00938658
												-102.543	0.00828778		0.00493505		0.00938672
												-102.382	0.00828779		0.00493521		0.00938686
												-102.222	0.0082878		0.00493538		0.00938701
												-102.062	0.00828781		0.00493554		0.00938716
												-101.902	0.00828782		0.00493571		0.00938732
												-101.742	0.00828783		0.00493589		0.00938747
												-101.582	0.00828784		0.00493606		0.00938763
												-101.421	0.00828785		0.00493625		0.0093878
												-101.261	0.00828786		0.00493643		0.00938796
												-101.101	0.00828788		0.00493662		0.00938813
												-100.941	0.00828789		0.00493682		0.00938831
												-100.781	0.0082879		0.00493702		0.00938848
												-100.621	0.00828791		0.00493722		0.00938866
												-100.46	0.00828793		0.00493743		0.00938885
												-100.3	0.00828794		0.00493765		0.00938903
												-100.14	0.00828795		0.00493786		0.00938922
												-99.98	0.00828797		0.00493809		0.00938942
												-99.8198	0.00828798		0.00493832		0.00938962
												-99.6597	0.008288		0.00493855		0.00938982
												-99.4995	0.00828801		0.00493879		0.00939003
												-99.3393	0.00828803		0.00493904		0.00939024
												-99.1792	0.00828804		0.00493929		0.00939045
												-99.019	0.00828806		0.00493955		0.00939067
												-98.8589	0.00828808		0.00493981		0.00939089
												-98.6987	0.00828809		0.00494008		0.00939112
												-98.5385	0.00828811		0.00494035		0.00939135
												-98.3784	0.00828813		0.00494064		0.00939159
												-98.2182	0.00828815		0.00494092		0.00939183
												-98.0581	0.00828817		0.00494122		0.00939208
												-97.8979	0.00828819		0.00494152		0.00939233
												-97.7377	0.00828821		0.00494183		0.00939258
												-97.5776	0.00828823		0.00494215		0.00939284
												-97.4174	0.00828825		0.00494247		0.00939311
												-97.2573	0.00828827		0.0049428		0.00939338
												-97.0971	0.0082883		0.00494314		0.00939366
												-96.9369	0.00828832		0.00494349		0.00939394
												-96.7768	0.00828834		0.00494384		0.00939423
												-96.6166	0.00828837		0.0049442		0.00939452
												-96.4565	0.00828839		0.00494457		0.00939482
												-96.2963	0.00828842		0.00494495		0.00939512
												-96.1361	0.00828845		0.00494534		0.00939544
												-95.976	0.00828847		0.00494574		0.00939575
												-95.8158	0.0082885		0.00494615		0.00939608
												-95.6557	0.00828853		0.00494656		0.00939641
												-95.4955	0.00828856		0.00494699		0.00939674
												-95.3353	0.00828859		0.00494742		0.00939709
												-95.1752	0.00828862		0.00494787		0.00939744
												-95.015	0.00828865		0.00494833		0.00939779
												-94.8549	0.00828869		0.00494879		0.00939816
												-94.6947	0.00828872		0.00494927		0.00939853
												-94.5345	0.00828875		0.00494976		0.0093989
												-94.3744	0.00828879		0.00495026		0.00939929
												-94.2142	0.00828883		0.00495077		0.00939968
												-94.0541	0.00828886		0.0049513		0.00940008
												-93.8939	0.0082889		0.00495183		0.00940049
												-93.7337	0.00828894		0.00495238		0.00940091
												-93.5736	0.00828898		0.00495294		0.00940134
												-93.4134	0.00828902		0.00495351		0.00940177
												-93.2533	0.00828907		0.0049541		0.00940221
												-93.0931	0.00828911		0.0049547		0.00940266
												-92.9329	0.00828916		0.00495532		0.00940312
												-92.7728	0.0082892		0.00495595		0.00940359
												-92.6126	0.00828925		0.00495659		0.00940407
												-92.4525	0.0082893		0.00495725		0.00940456
												-92.2923	0.00828935		0.00495792		0.00940505
												-92.1321	0.0082894		0.00495861		0.00940556
												-91.972	0.00828945		0.00495932		0.00940608
												-91.8118	0.00828951		0.00496004		0.00940661
												-91.6517	0.00828956		0.00496078		0.00940714
												-91.4915	0.00828962		0.00496154		0.00940769
												-91.3313	0.00828968		0.00496231		0.00940825
												-91.1712	0.00828974		0.0049631		0.00940882
												-91.011	0.0082898		0.00496391		0.0094094
												-90.8509	0.00828987		0.00496474		0.00940999
												-90.6907	0.00828993		0.00496559		0.0094106
												-90.5305	0.00829		0.00496646		0.00941121
												-90.3704	0.00829007		0.00496734		0.00941184
												-90.2102	0.00829014		0.00496825		0.00941248
												-90.0501	0.00829021		0.00496918		0.00941314
												-89.8899	0.00829029		0.00497013		0.0094138
												-89.7297	0.00829036		0.00497111		0.00941448
												-89.5696	0.00829044		0.0049721		0.00941518
												-89.4094	0.00829052		0.00497312		0.00941588
												-89.2492	0.00829061		0.00497416		0.0094166
												-89.0891	0.00829069		0.00497523		0.00941734
												-88.9289	0.00829078		0.00497632		0.00941809
												-88.7688	0.00829087		0.00497744		0.00941885
												-88.6086	0.00829096		0.00497858		0.00941963
												-88.4484	0.00829106		0.00497975		0.00942043
												-88.2883	0.00829116		0.00498095		0.00942124
												-88.1281	0.00829126		0.00498217		0.00942206
												-87.968	0.00829136		0.00498342		0.00942291
												-87.8078	0.00829146		0.00498471		0.00942376
												-87.6476	0.00829157		0.00498602		0.00942464
												-87.4875	0.00829168		0.00498736		0.00942553
												-87.3273	0.0082918		0.00498873		0.00942645
												-87.1672	0.00829192		0.00499014		0.00942737
												-87.007	0.00829204		0.00499157		0.00942832
												-86.8468	0.00829216		0.00499305		0.00942929
												-86.6867	0.00829229		0.00499455		0.00943027
												-86.5265	0.00829242		0.00499609		0.00943128
												-86.3664	0.00829255		0.00499767		0.0094323
												-86.2062	0.00829269		0.00499928		0.00943335
												-86.046	0.00829283		0.00500093		0.00943441
												-85.8859	0.00829298		0.00500262		0.0094355
												-85.7257	0.00829312		0.00500434		0.00943661
												-85.5656	0.00829328		0.00500611		0.00943774
												-85.4054	0.00829343		0.00500792		0.00943889
												-85.2452	0.0082936		0.00500977		0.00944006
												-85.0851	0.00829376		0.00501166		0.00944126
												-84.9249	0.00829393		0.0050136		0.00944248
												-84.7648	0.00829411		0.00501558		0.00944373
												-84.6046	0.00829429		0.00501761		0.009445
												-84.4444	0.00829447		0.00501969		0.00944629
												-84.2843	0.00829466		0.00502181		0.00944761
												-84.1241	0.00829485		0.00502398		0.00944896
												-83.964	0.00829505		0.00502621		0.00945033
												-83.8038	0.00829526		0.00502848		0.00945173
												-83.6436	0.00829547		0.00503081		0.00945316
												-83.4835	0.00829568		0.00503319		0.00945462
												-83.3233	0.00829591		0.00503563		0.0094561
												-83.1632	0.00829613		0.00503812		0.00945761
												-83.003	0.00829637		0.00504067		0.00945916
												-82.8428	0.00829661		0.00504328		0.00946073
												-82.6827	0.00829685		0.00504596		0.00946234
												-82.5225	0.00829711		0.00504869		0.00946398
												-82.3624	0.00829737		0.00505149		0.00946564
												-82.2022	0.00829763		0.00505435		0.00946735
												-82.042	0.00829791		0.00505728		0.00946908
												-81.8819	0.00829819		0.00506027		0.00947085
												-81.7217	0.00829848		0.00506334		0.00947266
												-81.5616	0.00829878		0.00506648		0.0094745
												-81.4014	0.00829908		0.00506968		0.00947638
												-81.2412	0.00829939		0.00507297		0.00947829
												-81.0811	0.00829972		0.00507633		0.00948024
												-80.9209	0.00830005		0.00507977		0.00948223
												-80.7608	0.00830038		0.00508329		0.00948426
												-80.6006	0.00830073		0.00508689		0.00948633
												-80.4404	0.00830109		0.00509057		0.00948844
												-80.2803	0.00830146		0.00509434		0.00949059
												-80.1201	0.00830183		0.0050982		0.00949279
												-79.96	0.00830222		0.00510214		0.00949503
												-79.7998	0.00830262		0.00510618		0.00949731
												-79.6396	0.00830303		0.00511031		0.00949964
												-79.4795	0.00830344		0.00511454		0.00950201
												-79.3193	0.00830387		0.00511886		0.00950443
												-79.1592	0.00830432		0.00512329		0.0095069
												-78.999	0.00830477		0.00512782		0.00950941
												-78.8388	0.00830524		0.00513245		0.00951198
												-78.6787	0.00830571		0.00513719		0.00951459
												-78.5185	0.0083062		0.00514204		0.00951726
												-78.3584	0.00830671		0.00514701		0.00951998
												-78.1982	0.00830723		0.00515208		0.00952276
												-78.038	0.00830776		0.00515728		0.00952559
												-77.8779	0.00830831		0.0051626		0.00952847
												-77.7177	0.00830887		0.00516804		0.00953141
												-77.5576	0.00830944		0.00517361		0.00953441
												-77.3974	0.00831003		0.0051793		0.00953747
												-77.2372	0.00831064		0.00518513		0.00954059
												-77.0771	0.00831126		0.00519109		0.00954377
												-76.9169	0.0083119		0.0051972		0.00954702
												-76.7568	0.00831256		0.00520344		0.00955032
												-76.5966	0.00831324		0.00520983		0.0095537
												-76.4364	0.00831393		0.00521636		0.00955714
												-76.2763	0.00831464		0.00522305		0.00956064
												-76.1161	0.00831537		0.0052299		0.00956422
												-75.956	0.00831612		0.0052369		0.00956787
												-75.7958	0.00831689		0.00524406		0.00957159
												-75.6356	0.00831769		0.00525139		0.00957538
												-75.4755	0.0083185		0.0052589		0.00957924
												-75.3153	0.00831933		0.00526657		0.00958319
												-75.1552	0.00832019		0.00527442		0.00958721
												-74.995	0.00832107		0.00528246		0.00959131
												-74.8348	0.00832197		0.00529068		0.00959549
												-74.6747	0.0083229		0.00529909		0.00959975
												-74.5145	0.00832385		0.0053077		0.0096041
												-74.3544	0.00832483		0.00531651		0.00960853
												-74.1942	0.00832584		0.00532552		0.00961306
												-74.034	0.00832687		0.00533474		0.00961767
												-73.8739	0.00832793		0.00534418		0.00962237
												-73.7137	0.00832902		0.00535383		0.00962716
												-73.5536	0.00833013		0.00536371		0.00963205
												-73.3934	0.00833128		0.00537382		0.00963703
												-73.2332	0.00833246		0.00538416		0.00964212
												-73.0731	0.00833367		0.00539474		0.0096473
												-72.9129	0.00833491		0.00540557		0.00965259
												-72.7528	0.00833618		0.00541664		0.00965797
												-72.5926	0.00833749		0.00542798		0.00966347
												-72.4324	0.00833884		0.00543958		0.00966908
												-72.2723	0.00834022		0.00545144		0.00967479
												-72.1121	0.00834164		0.00546359		0.00968062
												-71.952	0.00834309		0.00547601		0.00968656
												-71.7918	0.00834459		0.00548872		0.00969262
												-71.6316	0.00834612		0.00550173		0.0096988
												-71.4715	0.0083477		0.00551504		0.0097051
												-71.3113	0.00834932		0.00552865		0.00971153
												-71.1512	0.00835098		0.00554258		0.00971808
												-70.991	0.00835269		0.00555684		0.00972476
												-70.8308	0.00835444		0.00557143		0.00973157
												-70.6707	0.00835624		0.00558635		0.00973852
												-70.5105	0.00835809		0.00560162		0.0097456
												-70.3504	0.00835999		0.00561725		0.00975283
												-70.1902	0.00836194		0.00563323		0.00976019
												-70.03	0.00836394		0.00564959		0.0097677
												-69.8699	0.00836599		0.00566633		0.00977536
												-69.7097	0.0083681		0.00568345		0.00978317
												-69.5495	0.00837027		0.00570097		0.00979114
												-69.3894	0.00837249		0.0057189		0.00979926
												-69.2292	0.00837478		0.00573725		0.00980754
												-69.0691	0.00837712		0.00575602		0.00981599
												-68.9089	0.00837953		0.00577522		0.0098246
												-68.7487	0.00838201		0.00579487		0.00983338
												-68.5886	0.00838455		0.00581497		0.00984233
												-68.4284	0.00838716		0.00583554		0.00985147
												-68.2683	0.00838984		0.00585659		0.00986078
												-68.1081	0.00839259		0.00587812		0.00987027
												-67.9479	0.00839541		0.00590016		0.00987995
												-67.7878	0.00839831		0.0059227		0.00988982
												-67.6276	0.00840129		0.00594577		0.00989989
												-67.4675	0.00840435		0.00596937		0.00991016
												-67.3073	0.00840749		0.00599352		0.00992062
												-67.1471	0.00841071		0.00601823		0.0099313
												-66.987	0.00841402		0.00604351		0.00994218
												-66.8268	0.00841742		0.00606937		0.00995328
												-66.6667	0.00842091		0.00609584		0.0099646
												-66.5065	0.0084245		0.00612292		0.00997614
												-66.3463	0.00842818		0.00615062		0.00998791
												-66.1862	0.00843196		0.00617897		0.00999991
												-66.026	0.00843584		0.00620797		0.0100121
												-65.8659	0.00843983		0.00623765		0.0100246
												-65.7057	0.00844392		0.00626801		0.0100373
												-65.5455	0.00844812		0.00629907		0.0100503
												-65.3854	0.00845244		0.00633086		0.0100636
												-65.2252	0.00845687		0.00636338		0.010077
												-65.0651	0.00846142		0.00639665		0.0100908
												-64.9049	0.00846609		0.00643069		0.0101048
												-64.7447	0.00847089		0.00646553		0.0101191
												-64.5846	0.00847582		0.00650116		0.0101337
												-64.4244	0.00848088		0.00653763		0.0101486
												-64.2643	0.00848607		0.00657493		0.0101638
												-64.1041	0.00849141		0.0066131		0.0101792
												-63.9439	0.00849689		0.00665215		0.010195
												-63.7838	0.00850251		0.00669211		0.0102111
												-63.6236	0.00850829		0.00673299		0.0102275
												-63.4635	0.00851422		0.00677482		0.0102442
												-63.3033	0.00852031		0.00681761		0.0102612
												-63.1431	0.00852656		0.0068614		0.0102786
												-62.983	0.00853299		0.00690619		0.0102963
												-62.8228	0.00853958		0.00695202		0.0103144
												-62.6627	0.00854635		0.00699892		0.0103329
												-62.5025	0.0085533		0.00704689		0.0103517
												-62.3423	0.00856044		0.00709598		0.0103708
												-62.1822	0.00856778		0.0071462		0.0103904
												-62.022	0.0085753		0.00719758		0.0104103
												-61.8619	0.00858303		0.00725015		0.0104306
												-61.7017	0.00859097		0.00730393		0.0104513
												-61.5415	0.00859912		0.00735896		0.0104725
												-61.3814	0.00860749		0.00741525		0.010494
												-61.2212	0.00861609		0.00747285		0.010516
												-61.0611	0.00862491		0.00753178		0.0105384
												-60.9009	0.00863398		0.00759207		0.0105612
												-60.7407	0.00864328		0.00765375		0.0105845
												-60.5806	0.00865284		0.00771686		0.0106083
												-60.4204	0.00866265		0.00778142		0.0106325
												-60.2603	0.00867272		0.00784747		0.0106572
												-60.1001	0.00868307		0.00791505		0.0106823
												-59.9399	0.00869369		0.00798419		0.010708
												-59.7798	0.0087046		0.00805492		0.0107342
												-59.6196	0.0087158		0.00812728		0.0107609
												-59.4595	0.0087273		0.00820132		0.0107881
												-59.2993	0.00873911		0.00827706		0.0108159
												-59.1391	0.00875124		0.00835454		0.0108442
												-58.979	0.00876369		0.00843382		0.010873
												-58.8188	0.00877648		0.00851492		0.0109025
												-58.6587	0.00878961		0.00859789		0.0109325
												-58.4985	0.00880309		0.00868277		0.0109631
												-58.3383	0.00881693		0.00876961		0.0109943
												-58.1782	0.00883115		0.00885845		0.0110261
												-58.018	0.00884575		0.00894934		0.0110585
												-57.8579	0.00886073		0.00904232		0.0110916
												-57.6977	0.00887612		0.00913744		0.0111253
												-57.5375	0.00889193		0.00923475		0.0111597
												-57.3774	0.00890816		0.0093343		0.0111948
												-57.2172	0.00892482		0.00943613		0.0112305
												-57.0571	0.00894193		0.00954032		0.011267
												-56.8969	0.0089595		0.0096469		0.0113042
												-56.7367	0.00897754		0.00975593		0.0113421
												-56.5766	0.00899606		0.00986746		0.0113807
												-56.4164	0.00901508		0.00998156		0.0114201
												-56.2563	0.00903461		0.0100983		0.0114603
												-56.0961	0.00905467		0.0102177		0.0115013
												-55.9359	0.00907526		0.0103398		0.0115431
												-55.7758	0.0090964		0.0104648		0.0115857
												-55.6156	0.00911812		0.0105926		0.0116291
												-55.4555	0.00914041		0.0107234		0.0116734
												-55.2953	0.0091633		0.0108571		0.0117185
												-55.1351	0.00918681		0.0109939		0.0117646
												-54.975	0.00921094		0.0111339		0.0118115
												-54.8148	0.00923573		0.0112771		0.0118594
												-54.6547	0.00926117		0.0114235		0.0119082
												-54.4945	0.0092873		0.0115733		0.011958
												-54.3343	0.00931413		0.0117265		0.0120087
												-54.1742	0.00934168		0.0118833		0.0120605
												-54.014	0.00936997		0.0120436		0.0121132
												-53.8539	0.00939902		0.0122076		0.012167
												-53.6937	0.00942884		0.0123754		0.0122219
												-53.5335	0.00945946		0.012547		0.0122778
												-53.3734	0.00949091		0.0127225		0.0123348
												-53.2132	0.0095232		0.012902		0.0123929
												-53.0531	0.00955635		0.0130856		0.0124522
												-52.8929	0.00959039		0.0132734		0.0125127
												-52.7327	0.00962534		0.0134655		0.0125743
												-52.5726	0.00966123		0.013662		0.0126371
												-52.4124	0.00969808		0.013863		0.0127012
												-52.2523	0.00973591		0.0140685		0.0127665
												-52.0921	0.00977476		0.0142788		0.0128331
												-51.9319	0.00981465		0.0144938		0.012901
												-51.7718	0.00985561		0.0147137		0.0129703
												-51.6116	0.00989767		0.0149386		0.0130409
												-51.4515	0.00994085		0.0151687		0.0131128
												-51.2913	0.00998518		0.0154039		0.0131862
												-51.1311	0.0100307		0.0156446		0.013261
												-50.971	0.0100774		0.0158906		0.0133373
												-50.8108	0.0101254		0.0161423		0.0134151
												-50.6507	0.0101747		0.0163997		0.0134944
												-50.4905	0.0102253		0.0166629		0.0135753
												-50.3303	0.0102773		0.0169321		0.0136577
												-50.1702	0.0103306		0.0172073		0.0137417
												-50.01	0.0103854		0.0174888		0.0138274
												-49.8498	0.0104416		0.0177767		0.0139148
												-49.6897	0.0104993		0.0180711		0.0140039
												-49.5295	0.0105586		0.0183721		0.0140947
												-49.3694	0.0106195		0.01868		0.0141873
												-49.2092	0.010682		0.0189948		0.0142817
												-49.049	0.0107461		0.0193166		0.0143779
												-48.8889	0.010812		0.0196458		0.014476
												-48.7287	0.0108796		0.0199823		0.0145761
												-48.5686	0.0109491		0.0203265		0.0146781
												-48.4084	0.0110204		0.0206783		0.0147821
												-48.2482	0.0110936		0.0210381		0.0148881
												-48.0881	0.0111687		0.021406		0.0149962
												-47.9279	0.0112459		0.0217821		0.0151063
												-47.7678	0.0113251		0.0221666		0.0152187
												-47.6076	0.0114065		0.0225598		0.0153332
												-47.4474	0.01149		0.0229618		0.01545
												-47.2873	0.0115757		0.0233727		0.015569
												-47.1271	0.0116638		0.0237929		0.0156904
												-46.967	0.0117541		0.0242224		0.0158141
												-46.8068	0.0118469		0.0246615		0.0159402
												-46.6466	0.0119422		0.0251104		0.0160688
												-46.4865	0.01204		0.0255693		0.0161999
												-46.3263	0.0121404		0.0260384		0.0163335
												-46.1662	0.0122435		0.0265179		0.0164697
												-46.006	0.0123493		0.0270081		0.0166086
												-45.8458	0.0124579		0.0275091		0.0167502
												-45.6857	0.0125695		0.0280212		0.0168946
												-45.5255	0.012684		0.0285447		0.0170417
												-45.3654	0.0128016		0.0290797		0.0171917
												-45.2052	0.0129222		0.0296266		0.0173446
												-45.045	0.0130461		0.0301855		0.0175005
												-44.8849	0.0131733		0.0307567		0.0176594
												-44.7247	0.0133039		0.0313405		0.0178214
												-44.5646	0.013438		0.0319371		0.0179865
												-44.4044	0.0135756		0.0325469		0.0181549
												-44.2442	0.0137168		0.0331699		0.0183264
												-44.0841	0.0138619		0.0338066		0.0185014
												-43.9239	0.0140107		0.0344573		0.0186797
												-43.7638	0.0141636		0.0351221		0.0188614
												-43.6036	0.0143204		0.0358014		0.0190467
												-43.4434	0.0144815		0.0364955		0.0192356
												-43.2833	0.0146468		0.0372047		0.0194281
												-43.1231	0.0148165		0.0379293		0.0196243
												-42.963	0.0149907		0.0386696		0.0198243
												-42.8028	0.0151695		0.0394259		0.0200282
												-42.6426	0.015353		0.0401985		0.020236
												-42.4825	0.0155414		0.0409877		0.0204479
												-42.3223	0.0157348		0.041794		0.0206638
												-42.1622	0.0159333		0.0426176		0.0208839
												-42.002	0.0161371		0.0434588		0.0211082
												-41.8418	0.0163462		0.044318		0.0213368
												-41.6817	0.0165609		0.0451956		0.0215699
												-41.5215	0.0167812		0.0460919		0.0218074
												-41.3614	0.0170074		0.0470073		0.0220495
												-41.2012	0.0172395		0.0479421		0.0222962
												-41.041	0.0174777		0.0488967		0.0225477
												-40.8809	0.0177223		0.0498715		0.022804
												-40.7207	0.0179732		0.0508669		0.0230653
												-40.5606	0.0182308		0.0518832		0.0233315
												-40.4004	0.0184951		0.0529209		0.0236029
												-40.2402	0.0187664		0.0539803		0.0238794
												-40.0801	0.0190448		0.0550619		0.0241613
												-39.9199	0.0193306		0.0561661		0.0244485
												-39.7598	0.0196238		0.0572932		0.0247413
												-39.5996	0.0199248		0.0584437		0.0250396
												-39.4394	0.0202336		0.059618		0.0253436
												-39.2793	0.0205505		0.0608165		0.0256535
												-39.1191	0.0208757		0.0620397		0.0259692
												-38.959	0.0212095		0.0632881		0.026291
												-38.7988	0.0215519		0.0645619		0.0266189
												-38.6386	0.0219033		0.0658618		0.026953
												-38.4785	0.0222639		0.0671881		0.0272935
												-38.3183	0.0226339		0.0685414		0.0276405
												-38.1582	0.0230136		0.069922		0.027994
												-37.998	0.0234031		0.0713304		0.0283543
												-37.8378	0.0238028		0.0727671		0.0287214
												-37.6777	0.0242129		0.0742326		0.0290955
												-37.5175	0.0246336		0.0757274		0.0294767
												-37.3574	0.0250653		0.0772518		0.029865
												-37.1972	0.0255081		0.0788065		0.0302607
												-37.037	0.0259624		0.0803918		0.0306639
												-36.8769	0.0264285		0.0820083		0.0310747
												-36.7167	0.0269067		0.0836565		0.0314933
												-36.5566	0.0273972		0.0853369		0.0319197
												-36.3964	0.0279003		0.0870499		0.0323542
												-36.2362	0.0284165		0.088796		0.0327968
												-36.0761	0.0289459		0.0905758		0.0332477
												-35.9159	0.029489		0.0923898		0.0337072
												-35.7558	0.030046		0.0942384		0.0341752
												-35.5956	0.0306173		0.0961221		0.034652
												-35.4354	0.0312033		0.0980415		0.0351377
												-35.2753	0.0318042		0.0999971		0.0356325
												-35.1151	0.0324205		0.101989		0.0361366
												-34.955	0.0330526		0.104019		0.0366501
												-34.7948	0.0337008		0.106086		0.0371731
												-34.6346	0.0343655		0.108191		0.0377058
												-34.4745	0.0350471		0.110335		0.0382485
												-34.3143	0.035746		0.112518		0.0388013
												-34.1542	0.0364626		0.11474		0.0393643
												-33.994	0.0371974		0.117003		0.0399377
												-33.8338	0.0379507		0.119306		0.0405218
												-33.6737	0.0387231		0.121651		0.0411166
												-33.5135	0.0395149		0.124036		0.0417224
												-33.3534	0.0403266		0.126464		0.0423394
												-33.1932	0.0411587		0.128935		0.0429678
												-33.033	0.0420117		0.131448		0.0436077
												-32.8729	0.042886		0.134005		0.0442593
												-32.7127	0.0437821		0.136606		0.0449229
												-32.5526	0.0447006		0.139251		0.0455986
												-32.3924	0.0456418		0.14194		0.0462867
												-32.2322	0.0466065		0.144675		0.0469874
												-32.0721	0.047595		0.147456		0.0477008
												-31.9119	0.048608		0.150282		0.0484272
												-31.7518	0.0496459		0.153154		0.0491668
												-31.5916	0.0507093		0.156073		0.0499198
												-31.4314	0.0517989		0.15904		0.0506864
												-31.2713	0.0529151		0.162053		0.0514669
												-31.1111	0.0540585		0.165115		0.0522615
												-30.951	0.0552298		0.168224		0.0530704
												-30.7908	0.0564296		0.171382		0.0538938
												-30.6306	0.0576584		0.174588		0.054732
												-30.4705	0.0589169		0.177843		0.0555852
												-30.3103	0.0602057		0.181148		0.0564537
												-30.1502	0.0615255		0.184501		0.0573377
												-29.99	0.0628769		0.187905		0.0582374
												-29.8298	0.0642605		0.191358		0.0591531
												-29.6697	0.0656771		0.194861		0.060085
												-29.5095	0.0671272		0.198414		0.0610335
												-29.3493	0.0686117		0.202017		0.0619987
												-29.1892	0.0701311		0.205671		0.0629809
												-29.029	0.0716861		0.209375		0.0639803
												-28.8689	0.0732776		0.213129		0.0649973
												-28.7087	0.0749061		0.216934		0.0660321
												-28.5485	0.0765724		0.220789		0.067085
												-28.3884	0.0782773		0.224695		0.0681562
												-28.2282	0.0800214		0.228651		0.069246
												-28.0681	0.0818055		0.232658		0.0703547
												-27.9079	0.0836303		0.236715		0.0714825
												-27.7477	0.0854967		0.240821		0.0726299
												-27.5876	0.0874053		0.244978		0.0737969
												-27.4274	0.0893569		0.249185		0.0749839
												-27.2673	0.0913522		0.253441		0.0761913
												-27.1071	0.0933921		0.257746		0.0774192
												-26.9469	0.0954772		0.2621		0.078668
												-26.7868	0.0976085		0.266502		0.079938
												-26.6266	0.0997865		0.270953		0.0812295
												-26.4665	0.102012		0.275452		0.0825427
												-26.3063	0.104286		0.279998		0.083878
												-26.1461	0.106609		0.284591		0.0852356
												-25.986	0.108982		0.28923		0.0866159
												-25.8258	0.111406		0.293916		0.0880192
												-25.6657	0.113881		0.298646		0.0894457
												-25.5055	0.116409		0.303422		0.0908958
												-25.3453	0.118989		0.308241		0.0923697
												-25.1852	0.121623		0.313104		0.0938679
												-25.025	0.124311		0.31801		0.0953905
												-24.8649	0.127055		0.322958		0.0969379
												-24.7047	0.129854		0.327946		0.0985105
												-24.5445	0.13271		0.332976		0.100108
												-24.3844	0.135624		0.338044		0.101732
												-24.2242	0.138595		0.343152		0.103382
												-24.0641	0.141625		0.348297		0.105058
												-23.9039	0.144714		0.353479		0.10676
												-23.7437	0.147863		0.358696		0.10849
												-23.5836	0.151073		0.363949		0.110247
												-23.4234	0.154344		0.369235		0.112031
												-23.2633	0.157676		0.374554		0.113844
												-23.1031	0.161071		0.379904		0.115684
												-22.9429	0.164529		0.385285		0.117553
												-22.7828	0.16805		0.390695		0.119451
												-22.6226	0.171635		0.396133		0.121378
												-22.4625	0.175285		0.401598		0.123334
												-22.3023	0.178999		0.407089		0.12532
												-22.1421	0.182778		0.412603		0.127336
												-21.982	0.186623		0.418141		0.129382
												-21.8218	0.190533		0.4237		0.131458
												-21.6617	0.19451		0.42928		0.133566
												-21.5015	0.198553		0.434879		0.135704
												-21.3413	0.202663		0.440495		0.137874
												-21.1812	0.206839		0.446127		0.140076
												-21.021	0.211083		0.451774		0.142309
												-20.8609	0.215393		0.457435		0.144575
												-20.7007	0.219771		0.463107		0.146873
												-20.5405	0.224215		0.46879		0.149204
												-20.3804	0.228727		0.474481		0.151567
												-20.2202	0.233306		0.48018		0.153964
												-20.0601	0.237951		0.485885		0.156395
												-19.8999	0.242663		0.491594		0.158859
												-19.7397	0.247441		0.497307		0.161356
												-19.5796	0.252286		0.503021		0.163888
												-19.4194	0.257196		0.508734		0.166455
												-19.2593	0.262172		0.514446		0.169055
												-19.0991	0.267212		0.520156		0.171691
												-18.9389	0.272316		0.52586		0.174361
												-18.7788	0.277485		0.531559		0.177067
												-18.6186	0.282716		0.53725		0.179807
												-18.4585	0.28801		0.542931		0.182583
												-18.2983	0.293365		0.548603		0.185395
												-18.1381	0.298781		0.554262		0.188242
												-17.978	0.304256		0.559908		0.191125
												-17.8178	0.309791		0.56554		0.194044
												-17.6577	0.315384		0.571155		0.196999
												-17.4975	0.321033		0.576752		0.19999
												-17.3373	0.326738		0.58233		0.203017
												-17.1772	0.332497		0.587888		0.206081
												-17.017	0.33831		0.593424		0.209181
												-16.8569	0.344174		0.598937		0.212317
												-16.6967	0.350089		0.604426		0.21549
												-16.5365	0.356052		0.609889		0.218699
												-16.3764	0.362063		0.615325		0.221945
												-16.2162	0.368121		0.620733		0.225227
												-16.0561	0.374222		0.626112		0.228546
												-15.8959	0.380366		0.63146		0.231901
												-15.7357	0.386551		0.636776		0.235292
												-15.5756	0.392775		0.64206		0.23872
												-15.4154	0.399036		0.64731		0.242183
												-15.2553	0.405332		0.652525		0.245683
												-15.0951	0.411662		0.657705		0.249219
												-14.9349	0.418024		0.662847		0.252791
												-14.7748	0.424414		0.667952		0.256399
												-14.6146	0.430833		0.673018		0.260042
												-14.4545	0.437276		0.678044		0.263721
												-14.2943	0.443743		0.68303		0.267434
												-14.1341	0.450231		0.687974		0.271183
												-13.974	0.456737		0.692877		0.274967
												-13.8138	0.46326		0.697737		0.278785
												-13.6537	0.469798		0.702553		0.282637
												-13.4935	0.476347		0.707325		0.286523
												-13.3333	0.482907		0.712053		0.290443
												-13.1732	0.489474		0.716735		0.294397
												-13.013	0.496046		0.721371		0.298383
												-12.8529	0.502621		0.725961		0.302402
												-12.6927	0.509197		0.730503		0.306453
												-12.5325	0.515771		0.734999		0.310537
												-12.3724	0.522342		0.739446		0.314651
												-12.2122	0.528906		0.743845		0.318797
												-12.0521	0.535461		0.748196		0.322974
												-11.8919	0.542006		0.752497		0.32718
												-11.7317	0.548537		0.75675		0.331416
												-11.5716	0.555053		0.760953		0.335682
												-11.4114	0.561552		0.765106		0.339976
												-11.2513	0.568031		0.769209		0.344298
												-11.0911	0.574487		0.773262		0.348647
												-10.9309	0.58092		0.777265		0.353024
												-10.7708	0.587327		0.781218		0.357427
												-10.6106	0.593705		0.78512		0.361856
												-10.4505	0.600053		0.788972		0.366309
												-10.2903	0.606368		0.792773		0.370788
												-10.1301	0.612649		0.796524		0.37529
												-9.96997	0.618894		0.800224		0.379815
												-9.80981	0.625101		0.803874		0.384363
												-9.64965	0.631268		0.807474		0.388933
												-9.48949	0.637394		0.811023		0.393524
												-9.32933	0.643476		0.814523		0.398135
												-9.16917	0.649513		0.817972		0.402765
												-9.00901	0.655504		0.821372		0.407415
												-8.84885	0.661446		0.824722		0.412082
												-8.68869	0.667339		0.828023		0.416767
												-8.52853	0.67318		0.831274		0.421468
												-8.36837	0.67897		0.834477		0.426184
												-8.20821	0.684705		0.837632		0.430916
												-8.04805	0.690386		0.840737		0.435661
												-7.88789	0.69601		0.843795		0.44042
												-7.72773	0.701578		0.846806		0.44519
												-7.56757	0.707087		0.849768		0.449972
												-7.40741	0.712536		0.852684		0.454765
												-7.24725	0.717926		0.855553		0.459567
												-7.08709	0.723254		0.858376		0.464378
												-6.92693	0.72852		0.861153		0.469197
												-6.76677	0.733724		0.863885		0.474023
												-6.60661	0.738864		0.866571		0.478854
												-6.44645	0.743941		0.869213		0.483691
												-6.28629	0.748953		0.871811		0.488532
												-6.12613	0.753899		0.874364		0.493376
												-5.96597	0.758781		0.876875		0.498223
												-5.80581	0.763596		0.879342		0.503071
												-5.64565	0.768346		0.881767		0.507919
												-5.48549	0.773028		0.88415		0.512767
												-5.32533	0.777644		0.886491		0.517614
												-5.16517	0.782194		0.888792		0.522458
												-5.00501	0.786676		0.891051		0.5273
												-4.84484	0.791091		0.893271		0.532137
												-4.68468	0.795439		0.895451		0.536969
												-4.52452	0.79972		0.897592		0.541795
												-4.36436	0.803934		0.899695		0.546614
												-4.2042	0.808081		0.901759		0.551425
												-4.04404	0.812162		0.903786		0.556228
												-3.88388	0.816176		0.905775		0.561022
												-3.72372	0.820123		0.907728		0.565804
												-3.56356	0.824005		0.909645		0.570576
												-3.4034	0.827821		0.911526		0.575335
												-3.24324	0.831572		0.913372		0.580081
												-3.08308	0.835257		0.915184		0.584814
												-2.92292	0.838878		0.916961		0.589532
												-2.76276	0.842435		0.918705		0.594234
												-2.6026	0.845929		0.920416		0.598919
												-2.44244	0.849359		0.922094		0.603588
												-2.28228	0.852726		0.923739		0.608239
												-2.12212	0.856032		0.925354		0.61287
												-1.96196	0.859276		0.926937		0.617483
												-1.8018	0.862459		0.928489		0.622075
												-1.64164	0.865581		0.930012		0.626646
												-1.48148	0.868645		0.931504		0.631195
												-1.32132	0.871649		0.932968		0.635722
												-1.16116	0.874594		0.934402		0.640226
												-1.001	0.877482		0.935809		0.644706
												-0.840841	0.880314		0.937187		0.649162
												-0.680681	0.883088		0.938539		0.653592
												-0.520521	0.885808		0.939863		0.657997
												-0.36036	0.888472		0.941161		0.662375
												-0.2002	0.891082		0.942433		0.666727
												-0.04004	0.893639		0.94368		0.671051
												0.12012	0.896144		0.944901		0.675347
												0.28028	0.898596		0.946098		0.679614
												0.44044	0.900997		0.94727		0.683852
												0.600601	0.903349		0.948419		0.688061
												0.760761	0.90565		0.949545		0.692239
												0.920921	0.907903		0.950647		0.696387
												1.08108	0.910107		0.951727		0.700504
												1.24124	0.912265		0.952785		0.704589
												1.4014	0.914376		0.953821		0.708643
												1.56156	0.916441		0.954836		0.712664
												1.72172	0.918461		0.95583		0.716652
												1.88188	0.920437		0.956803		0.720608
												2.04204	0.92237		0.957756		0.72453
												2.2022	0.92426		0.95869		0.728419
												2.36236	0.926108		0.959604		0.732273
												2.52252	0.927915		0.960499		0.736094
												2.68268	0.929681		0.961375		0.73988
												2.84284	0.931408		0.962233		0.743631
												3.003	0.933096		0.963073		0.747347
												3.16316	0.934745		0.963895		0.751028
												3.32332	0.936357		0.9647		0.754674
												3.48348	0.937933		0.965488		0.758284
												3.64364	0.939472		0.96626		0.761858
												3.8038	0.940976		0.967015		0.765396
												3.96396	0.942445		0.967754		0.768899
												4.12412	0.943881		0.968477		0.772365
												4.28428	0.945283		0.969185		0.775795
												4.44444	0.946652		0.969878		0.779189
												4.6046	0.94799		0.970557		0.782546
												4.76476	0.949296		0.971221		0.785867
												4.92492	0.950571		0.97187		0.789152
												5.08509	0.951817		0.972506		0.7924
												5.24525	0.953033		0.973128		0.795612
												5.40541	0.95422		0.973737		0.798787
												5.56557	0.955379		0.974332		0.801926
												5.72573	0.95651		0.974915		0.805028
												5.88589	0.957615		0.975486		0.808094
												6.04605	0.958693		0.976044		0.811124
												6.20621	0.959745		0.97659		0.814118
												6.36637	0.960772		0.977124		0.817075
												6.52653	0.961774		0.977647		0.819997
												6.68669	0.962752		0.978158		0.822882
												6.84685	0.963706		0.978658		0.825732
												7.00701	0.964637		0.979148		0.828546
												7.16717	0.965546		0.979626		0.831324
												7.32733	0.966432		0.980095		0.834067
												7.48749	0.967297		0.980553		0.836775
												7.64765	0.968141		0.981001		0.839447
												7.80781	0.968964		0.981439		0.842085
												7.96797	0.969767		0.981868		0.844688
												8.12813	0.97055		0.982288		0.847257
												8.28829	0.971314		0.982698		0.849791
												8.44845	0.972059		0.983099		0.852291
												8.60861	0.972786		0.983492		0.854758
												8.76877	0.973495		0.983876		0.85719
												8.92893	0.974186		0.984251		0.859589
												9.08909	0.97486		0.984619		0.861955
												9.24925	0.975518		0.984978		0.864288
												9.40941	0.976159		0.985329		0.866589
												9.56957	0.976784		0.985673		0.868856
												9.72973	0.977393		0.986009		0.871092
												9.88989	0.977988		0.986337		0.873296
												10.0501	0.978567		0.986659		0.875468
												10.2102	0.979132		0.986973		0.877608
												10.3704	0.979683		0.98728		0.879718
												10.5305	0.98022		0.987581		0.881797
												10.6907	0.980744		0.987875		0.883845
												10.8509	0.981254		0.988162		0.885863
												11.011	0.981752		0.988443		0.88785
												11.1712	0.982237		0.988718		0.889809
												11.3313	0.982709		0.988987		0.891737
												11.4915	0.98317		0.98925		0.893637
												11.6517	0.98362		0.989507		0.895508
												11.8118	0.984057		0.989758		0.89735
												11.972	0.984484		0.990004		0.899165
												12.1321	0.9849		0.990244		0.900951
												12.2923	0.985306		0.990479		0.90271
												12.4525	0.985701		0.990708		0.904441
												12.6126	0.986086		0.990933		0.906146
												12.7728	0.986462		0.991152		0.907823
												12.9329	0.986827		0.991367		0.909475
												13.0931	0.987184		0.991577		0.9111
												13.2533	0.987531		0.991782		0.9127
												13.4134	0.98787		0.991983		0.914274
												13.5736	0.9882		0.992179		0.915823
												13.7337	0.988522		0.992371		0.917348
												13.8939	0.988835		0.992558		0.918847
												14.0541	0.98914		0.992742		0.920323
												14.2142	0.989438		0.992921		0.921775
												14.3744	0.989728		0.993096		0.923203
												14.5345	0.99001		0.993267		0.924608
												14.6947	0.990285		0.993435		0.925989
												14.8549	0.990554		0.993599		0.927349
												15.015	0.990815		0.993759		0.928685
												15.1752	0.99107		0.993915		0.93
												15.3353	0.991318		0.994068		0.931293
												15.4955	0.991559		0.994218		0.932564
												15.6557	0.991795		0.994364		0.933815
												15.8158	0.992025		0.994507		0.935044
												15.976	0.992248		0.994647		0.936253
												16.1361	0.992466		0.994783		0.937441
												16.2963	0.992678		0.994917		0.93861
												16.4565	0.992885		0.995047		0.939758
												16.6166	0.993086		0.995175		0.940887
												16.7768	0.993283		0.9953		0.941997
												16.9369	0.993474		0.995422		0.943088
												17.0971	0.99366		0.995541		0.944161
												17.2573	0.993841		0.995657		0.945215
												17.4174	0.994018		0.995771		0.946251
												17.5776	0.99419		0.995883		0.947269
												17.7377	0.994358		0.995991		0.94827
												17.8979	0.994522		0.996098		0.949253
												18.0581	0.994681		0.996202		0.95022
												18.2182	0.994836		0.996304		0.951169
												18.3784	0.994987		0.996403		0.952102
												18.5385	0.995134		0.9965		0.953019
												18.6987	0.995278		0.996595		0.95392
												18.8589	0.995417		0.996688		0.954805
												19.019	0.995553		0.996779		0.955674
												19.1792	0.995686		0.996867		0.956528
												19.3393	0.995815		0.996954		0.957368
												19.4995	0.995941		0.997039		0.958192
												19.6597	0.996063		0.997122		0.959002
												19.8198	0.996182		0.997203		0.959798
												19.98	0.996299		0.997282		0.960579
												20.1401	0.996412		0.997359		0.961347
												20.3003	0.996522		0.997435		0.9621
												20.4605	0.996629		0.997509		0.962841
												20.6206	0.996734		0.997581		0.963568
												20.7808	0.996836		0.997651		0.964283
												20.9409	0.996935		0.99772		0.964984
												21.1011	0.997032		0.997788		0.965673
												21.2613	0.997126		0.997854		0.96635
												21.4214	0.997218		0.997918		0.967014
												21.5816	0.997307		0.997981		0.967666
												21.7417	0.997394		0.998043		0.968307
												21.9019	0.997479		0.998103		0.968936
												22.0621	0.997561		0.998162		0.969554
												22.2222	0.997642		0.998219		0.970161
												22.3824	0.99772		0.998276		0.970756
												22.5425	0.997796		0.998331		0.971341
												22.7027	0.997871		0.998384		0.971915
												22.8629	0.997943		0.998437		0.972479
												23.023	0.998014		0.998488		0.973032
												23.1832	0.998082		0.998538		0.973575
												23.3433	0.998149		0.998587		0.974109
												23.5035	0.998214		0.998635		0.974633
												23.6637	0.998278		0.998682		0.975147
												23.8238	0.998339		0.998728		0.975651
												23.984	0.998399		0.998772		0.976147
												24.1441	0.998458		0.998816		0.976633
												24.3043	0.998515		0.998859		0.977111
												24.4645	0.998571		0.998901		0.977579
												24.6246	0.998625		0.998941		0.978039
												24.7848	0.998678		0.998981		0.978491
												24.9449	0.998729		0.99902		0.978934
												25.1051	0.998779		0.999058		0.979369
												25.2653	0.998828		0.999096		0.979796
												25.4254	0.998875		0.999132		0.980215
												25.5856	0.998921		0.999168		0.980626
												25.7457	0.998966		0.999202		0.98103
												25.9059	0.99901		0.999236		0.981426
												26.0661	0.999053		0.99927		0.981815
												26.2262	0.999094		0.999302		0.982197
												26.3864	0.999135		0.999334		0.982571
												26.5465	0.999174		0.999365		0.982939
												26.7067	0.999213		0.999395		0.9833
												26.8669	0.99925		0.999425		0.983654
												27.027	0.999287		0.999454		0.984001
												27.1872	0.999322		0.999482		0.984342
												27.3473	0.999357		0.99951		0.984676
												27.5075	0.99939		0.999537		0.985005
												27.6677	0.999423		0.999563		0.985327
												27.8278	0.999455		0.999589		0.985643
												27.988	0.999486		0.999614		0.985953
												28.1481	0.999516		0.999639		0.986258
												28.3083	0.999546		0.999663		0.986556
												28.4685	0.999574		0.999687		0.98685
												28.6286	0.999602		0.99971		0.987137
												28.7888	0.99963		0.999732		0.987419
												28.9489	0.999656		0.999754		0.987696
												29.1091	0.999682		0.999776		0.987968
												29.2693	0.999707		0.999797		0.988235
												29.4294	0.999732		0.999817		0.988496
												29.5896	0.999755		0.999837		0.988753
												29.7497	0.999779		0.999857		0.989005
												29.9099	0.999801		0.999876		0.989252
												30.0701	0.999823		0.999895		0.989494
												30.2302	0.999845		0.999913		0.989732
												30.3904	0.999866		0.999931		0.989965
												30.5506	0.999886		0.999948		0.990194
												30.7107	0.999906		0.999966		0.990419
												30.8709	0.999925		0.999982		0.990639
												31.031	0.999944		0.999999		0.990855
												31.1912	0.999962		1.00001		0.991068
												31.3514	0.99998		1.00003		0.991276
												31.5115	0.999998		1.00005		0.99148
												31.6717	1.00001		1.00006		0.99168
												31.8318	1.00003		1.00007		0.991877
												31.992	1.00005		1.00009		0.992069
												32.1522	1.00006		1.0001		0.992258
												32.3123	1.00008		1.00012		0.992444
												32.4725	1.00009		1.00013		0.992626
												32.6326	1.00011		1.00014		0.992804
												32.7928	1.00012		1.00016		0.99298
												32.953	1.00013		1.00017		0.993151
												33.1131	1.00015		1.00018		0.99332
												33.2733	1.00016		1.00019		0.993485
												33.4334	1.00017		1.0002		0.993647
												33.5936	1.00019		1.00021		0.993807
												33.7538	1.0002		1.00023		0.993963
												33.9139	1.00021		1.00024		0.994116
												34.0741	1.00022		1.00025		0.994266
												34.2342	1.00023		1.00026		0.994413
												34.3944	1.00024		1.00027		0.994558
												34.5546	1.00025		1.00028		0.9947
												34.7147	1.00026		1.00029		0.994839
												34.8749	1.00027		1.0003		0.994975
												35.035	1.00028		1.00031		0.995109
												35.1952	1.00029		1.00031		0.99524
												35.3554	1.0003		1.00032		0.995369
												35.5155	1.00031		1.00033		0.995495
												35.6757	1.00032		1.00034		0.995619
												35.8358	1.00033		1.00035		0.995741
												35.996	1.00034		1.00036		0.99586
												36.1562	1.00034		1.00036		0.995977
												36.3163	1.00035		1.00037		0.996091
												36.4765	1.00036		1.00038		0.996204
												36.6366	1.00037		1.00039		0.996314
												36.7968	1.00037		1.00039		0.996422
												36.957	1.00038		1.0004		0.996529
												37.1171	1.00039		1.00041		0.996633
												37.2773	1.0004		1.00041		0.996735
												37.4374	1.0004		1.00042		0.996835
												37.5976	1.00041		1.00043		0.996933
												37.7578	1.00041		1.00043		0.99703
												37.9179	1.00042		1.00044		0.997124
												38.0781	1.00043		1.00045		0.997217
												38.2382	1.00043		1.00045		0.997308
												38.3984	1.00044		1.00046		0.997397
												38.5586	1.00044		1.00046		0.997484
												38.7187	1.00045		1.00047		0.99757
												38.8789	1.00045		1.00047		0.997654
												39.039	1.00046		1.00048		0.997737
												39.1992	1.00046		1.00048		0.997818
												39.3594	1.00047		1.00049		0.997897
												39.5195	1.00047		1.00049		0.997975
												39.6797	1.00048		1.0005		0.998052
												39.8398	1.00048		1.0005		0.998126
												40	1.00049		1.00051		0.9982

## Sheet: Fig. 4C
Change (Δ) in voltage-dependence of activation from WT (volcano plot).
		Adult variants					Neonatal variants
		Δ in voltage-dependence of activation from WT					Δ in voltage-dependence of activation from WT
SCN8A variants		AVG	-log P				AVG	-log P
V211A-A		-8.4368	5.9469
R223G-A		-0.7055	0.2596
I231T-A		14.3065	14.2141
Y371C-A		0.6633	0.2125
Y371C-N							5.4866	3.6596
Y371S-A		2.2193	3.4962
Y371S-N							4.1878	11.5017
Q417P-A		-7.9912	3.4547
Q417P-N							-4.4842	2.2055
E713D-A		0.7355	0.2652
E713D-N							-4.5954	3.3936
R850Q-A		-3.2995	2.8386
R850Q-N							-1.4419	0.7167
G1475R-A		-0.8013	0.2924
G1475R-N							-0.2193	0.0585
R1617L-A		9.7181	7.3028
R1617L-N							9.4691	5.4572
G1625R-A		10.7473	7.1649
G1625R-N							5.3342	2.6778
I1631M-A		-0.1831	0.0545
I1631M-N							1.6906	0.5346
N1768D-A		4.9633	4.5513
N1768D-N							4.8342	3.0894
N1877S-A		1.8852	0.7258
N1877S-N							-0.8976	0.1965
G1914S-A		1.4342	0.4012
G1914S-N							0.2304	0.0565

## Sheet: Fig. 5A
Change (Δ) in voltage-dependence of inactivation from WT (averaged data)												Change (Δ) in voltage-dependence of inactivation from WT (data per cell)
			Adult variants					Neonatal variants
SCN8A variants
		AVG	CI (95%)	n			AVG	CI (95%)	n				V211A-A	R223G-A	I231T-A	Y371C-A	Y371C-N	Y371S-A	Y371S-N	Q417P-A	Q417P-N	E713D-A	E713D-N	R850Q-A	R850Q-N	G1475R-A	G1475R-N	R1617L-A	R1617L-N	G1625R-A	G1625R-N	I1631M-A	I1631M-N	N1768D-A	N1768D-N	N1877S-A	N1877S-N	G1914S-A	G1914S-N
V211A-A		-1.13	1.21	82								1	-13.9592	-19.67	-9.25944	6.51455	-9.62	-7.25	-6.56	-16.54	-16.89	-8.95621	-10.81	-6.13	-24.49	-4.87	-8.05	-7.39	-2	-7.44	-6.46	-10.44	-8.31	0.7	-0.33	-6.47712	-3.18	-13.47	-6.22373
R223G-A		-5.54	0.96	118								2	-13.5856	-17.86	-7.96409	-6.30545	-8.62	-7.18	-6.39	-14.77	-16.47	-8.76771	-9.14	-5.1	-14.76	-3.85	-5.26	-6.61	-1.73	-6.91	-5.36	-9.25	-7.95	1.78	3.39	-5.33564	-2.76	-12.5	-5.74373
I231T-A		-0.38	1.18	62								3	-13.0156	-16.74	-7.86944	-5.64545	-8.61	-6.91	-6.3	-14.38	-14.73	-8.69621	-8.71	-4.75	-9.59	-3.51	-1.97	-4.29	-0.91	-4.09	-4.1	-9.17	-7.8	2.34	3.77	-2.86564	-2.75	-12.08	-4.98241
Y371C-A		3.63	0.97	83								4	-12.9056	-15.36	-7.69409	-4.44545	-7.03	-5.99	-6.15	-13.94	-10.05	-8.33964	-8.52	-3.87	-8.98	-2.09	-1.1	-1.68	-0.8	-1.61	-2.64	-7.63	-6.88	3.76	3.92	-2.58712	-2.28	-11.61	-4.96373
Y371C-N							0.69	1.04	74			5	-12.0756	-15.33	-7.42944	-4.36545	-6.75	-5.84	-5.96	-13.94	-9.23	-8.20621	-7.16	-3.75	-7.73	-2.01	-0.66	-0.56	-0.1	0.62	-1.75	-7.31	-6.82	4.14	4.49	-2.17564	-1.52	-11.46	-4.74241
Y371S-A		0.39	0.58	129								6	-9.10564	-15.19	-7.00944	-3.76545	-6.13	-5.09	-5.83	-13.67	-9.18	-7.89771	-6.75	-3.55	-7.34	-1.87	-0.1	-0.29	1.02	2.11	-0.69	-6.98	-5.84	4.85	4.71	-1.69712	-1.22	-10.08	-4.10241
Y371S-N							0.74	0.48	158			7	-8.94921	-14.23	-6.55944	-3.50545	-5.03	-4.72	-5.74	-13.3	-9.17	-7.43621	-6.19	-3.03	-7.28	-1.32	0.51	-0.23	1.27	3.21	-0.23	-6.36	-5.28	5.26	4.73	-1.15712	-1.15	-9.59	-3.96373
Q417P-A		-6.66	1.09	73								8	-8.88921	-14.17	-5.83409	-3.44545	-5.02	-4.5	-5.45	-13.13	-8.81	-7.42621	-5.93	-2.79	-6.9	-0.36	0.53	0.17	2.15	3.8	-0.19	-6.05	-4.74	5.81	4.82	-0.675641	-0.93	-9.31	-3.29373
Q417P-N							-2.11	1.09	89			9	-8.33564	-12.99	-5.48944	-3.01545	-4.91	-4.21	-5.23	-12.83	-8.62	-7.40621	-5.64	-2.79	-6.54	-0.25	0.65	0.81	2.33	4.84	0.94	-5.82	-4.69	6.31	5.24	-0.407121	-0.58	-8.94	-3.27241
E713D-A		-1.11	0.73	132								10	-8.07564	-12.77	-4.83944	-2.84545	-4.02	-4.11	-4.91	-12.48	-8.15	-7.36621	-5.64	-2.72	-6.11	-0.1	0.74	2.44	2.54	5.34	0.99	-5.49	-4.63	6.51	5.31	-0.307121	-0.34	-8.8	-3.13373
E713D-N							-0.16	0.7	125			11	-7.52921	-12.69	-4.75409	-2.15545	-4.01	-4.09	-4.39	-11.74	-7.67	-7.22771	-5.36	-2.41	-5.5	0.63	1.26	2.75	3.8	5.44	1.65	-5.21	-4.6	6.51	5.7	-0.155641	0.03	-7.65	-3.01373
R850Q-A		3.5	0.67	142								12	-7.51564	-12.68	-4.72409	-2.14545	-3.83	-4.06	-4.08	-11.7	-7.66	-7.16964	-5.2	-2.4	-4.9	0.82	1.5	3.02	4.29	8.04	2.21	-4.96	-3.8	6.57	5.74	0.064359	0.12	-7.63	-2.98373
R850Q-N							0.43	0.81	135			13	-7.10564	-12.51	-4.39409	-1.85545	-3.46	-3.93	-4.05	-11.6	-7.36	-6.84621	-5.15	-2.25	-4.88	1.01	1.79	3.22	5.09	8.59	2.34	-4.04	-3.14	6.79	6.64	0.192879	0.18	-7.23	-2.95373
G1475R-A		7.33	1.23	94								14	-7.10564	-12.32	-3.30944	-1.37545	-3.03	-3.85	-3.73	-11.47	-7.2	-6.79621	-5.11	-1.77	-4.73	1.28	2.17	3.49	5.19	10.68	2.87	-3.31	-2.71	7.18	6.9	0.194359	0.55	-7.01	-2.59373
G1475R-N							8.16	0.99	109			15	-6.66564	-12.3	-3.10409	-1.18545	-2.99	-3.8	-3.18	-11.12	-7.1	-6.74621	-4.53	-1.69	-4.72	1.48	2.34	3.68	5.42	12.2	3.43	-3.22	-2.56	7.32	7.14	0.212879	0.56	-6.75	-2.48241
R1617L-A		5.67	1.8	41								16	-6.16564	-12.21	-3.08409	-1.05545	-2.94	-3.78	-3.11	-11.07	-7.09	-6.63621	-4.52	-1.6	-4.34	1.49	2.34	4.04	5.43	13.17	3.44	-3.17	-2.55	7.4	7.2	0.474359	0.79	-6.59	-2.39241
R1617L-N							6.26	1.17	43			17	-5.35921	-12.01	-2.90409	-0.985455	-2.92	-3.77	-3.06	-10.58	-6.56	-6.27621	-4.39	-1.48	-4.28	1.61	2.53	4.55	5.65	14.71	3.72	-3.1	-2.42	7.47	7.26	0.502879	1.18	-6.38	-2.37241
G1625R-A		10.36	3.33	29								18	-5.35564	-12.01	-2.84409	-0.735455	-2.88	-3.73	-2.97	-10.47	-6.56	-6.07621	-4.28	-1.19	-4.05	1.84	3.14	4.69	6.19	15.21	3.91	-3.02	-1.88	7.58	7.37	0.722879	1.43	-6.34	-2.31373
G1625R-N							3.78	1.5	35			19	-5.33564	-11.19	-2.64409	-0.505455	-2.83	-3.65	-2.95	-9.76	-6.21	-5.92621	-4.16	-1.16	-3.57	2	3.19	4.7	6.42	15.99	4.5	-2.9	-1.63	8.2	7.49	0.912879	1.75	-6.25	-2.24241
I1631M-A		2.72	0.86	132								20	-5.04921	-10.97	-2.51944	0.544545	-2.64	-3.58	-2.86	-9.63	-6.08	-5.47771	-4.11	-0.75	-3.57	2.1	3.77	5.76	6.49	16.23	5.65	-2.72	-1.61	8.44	7.83	1.14288	1.9	-5.89	-1.79373
I1631M-N							0.27	0.97	65			21	-4.96564	-10.89	-2.43944	0.634545	-2.46	-3.37	-2.85	-9.57	-5.94	-5.43621	-3.83	-0.74	-3.43	2.12	3.81	5.96	6.86	16.68	5.86	-2.38	-1.6	8.7	8.26	1.46288	2.23	-4.92	-1.67241
N1768D-A		13.1	1.07	96								22	-4.40564	-10.8	-2.38409	0.634545	-2.29	-3.36	-2.76	-9.54	-5.68	-5.28621	-3.57	-0.7	-3.42	2.54	3.87	6.02	6.92	17.06	5.87	-1.65	-1.37	9.13	8.55	1.48288	2.27	-4.85	-1.11373
N1768D-N							11.37	1.25	71			23	-4.33564	-10.68	-2.14409	0.654545	-2.27	-3.2	-2.51	-9.28	-5.68	-5.26621	-3.52	-0.48	-3.4	2.74	4.55	6.08	7.06	19.1	6.4	-1.53	-0.86	9.69	8.76	1.69436	2.51	-4.72	-0.903731
N1877S-A		3.6	0.81	83								24	-3.82564	-10.51	-1.97409	1.01455	-1.92	-3	-2.23	-9.26	-5.47	-5.15771	-3.46	-0.48	-3.34	3.03	4.56	6.2	7.23	19.31	6.61	-1.49	-0.68	9.89	8.77	1.89288	2.78	-4.6	-0.863731
N1877S-N							4.82	0.74	93			25	-3.50564	-10.3	-1.91944	1.02455	-1.89	-2.9	-2.19	-9.26	-5.34	-5.08771	-3.3	-0.45	-3.3	3.04	4.57	6.44	7.46	19.41	6.7	-1.48	-0.57	10.3	8.8	2.17288	2.79	-3.55	-0.862414
G1914S-A		0.65	0.99	130								26	-3.32564	-10.14	-1.88409	1.24455	-1.8	-2.56	-2.16	-9.14	-4.78	-5.02771	-3.22	-0.4	-2.96	3.35	4.74	6.64	7.74	19.78	6.7	-1.36	-0.5	10.36	8.99	2.26436	2.85	-3.49	-0.853731
G1914S-N							0.32	0.64	81			27	-3.06921	-9.87	-1.80944	1.54455	-1.78	-2.45	-2.15	-8.92	-4.68	-5.02621	-3.11	-0.19	-2.55	3.42	4.8	7.29	7.88	20.8	6.79	-1.2	-0.26	10.53	9.13	2.35436	2.86	-3.45	-0.583731
												28	-2.83564	-9.71	-1.75944	1.58455	-1.37	-2.33	-2.12	-8.47	-4.64	-4.70771	-2.99	-0.07	-2.52	3.75	4.89	7.74	8.36	20.87	6.88	-1.19	-0.24	10.57	9.26	2.36288	3.15	-3.17	-0.473731
												29	-2.76921	-9.64	-1.42944	1.66455	-1.02	-2.22	-1.96	-8.03	-4.58	-4.69621	-2.8	0.07	-2.31	3.75	5	8.17	8.4	27.23	7.63	-1.07	0.65	10.58	9.44	2.44436	3.2	-2.48	-0.462414
												30	-2.67921	-9.56	-1.37409	1.89455	-0.92	-2.14	-1.95	-7.91	-4.48	-4.52964	-2.79	0.25	-2.26	3.8	5.02	8.46	8.71		8.45	-1.06	0.66	10.83	9.52	2.46436	3.31	-2.44	-0.453731
												31	-2.61921	-9.54	-1.33944	1.95455	-0.66	-2.11	-1.88	-7.71	-4.44	-4.45771	-2.68	0.27	-2.22	4.27	5.02	9.24	9.05		9.07	-0.96	0.67	11.05	9.53	2.47436	3.53	-2.24	-0.362414
												32	-2.55921	-8.53	-1.16944	2.32455	-0.51	-2.09	-1.88	-7.69	-4.29	-4.26771	-2.68	0.45	-2.17	4.5	5.09	9.67	9.41		9.36	-0.85	0.67	11.1	9.7	2.54288	3.65	-2.14	-0.292414
												33	-2.29564	-8.5	-0.724091	2.35455	-0.36	-2.03	-1.87	-7.54	-4.06	-4.18771	-2.65	0.51	-2.12	4.78	5.17	10.59	9.42		10.23	-0.82	0.78	11.29	9.95	2.56288	3.69	-1.94	-0.253731
												34	-1.98564	-8.12	-0.109435	2.39455	0.11	-1.94	-1.81	-7.34	-3.87	-4.15771	-2.57	0.51	-2.06	4.84	5.2	10.61	9.52		10.41	-0.65	0.82	11.33	9.98	2.69288	3.73	-1.92	-0.222414
												35	-1.75564	-7.9	0.0159091	2.64455	0.84	-1.83	-1.78	-7.15	-3.57	-3.93621	-2.56	1.05	-2.01	4.89	5.26	10.64	9.72		11.02	-0.59	0.85	11.35	9.99	2.75288	3.75	-1.69	-0.163731
												36	-1.63921	-7.53	0.125909	2.68455	0.95	-1.51	-1.77	-6.68	-3.43	-3.86771	-2.55	1.2	-1.99	5.11	5.42	12.04	10.12			-0.37	0.95	11.36	10.27	2.93436	3.81	-1.59	-0.0637313
												37	-1.58921	-7.52	0.345909	2.73455	1	-1.46	-1.68	-6.64	-3.3	-3.67621	-2.5	1.26	-1.92	5.41	5.74	12.07	10.21			-0.21	1.36	11.41	10.27	3.08288	3.82	-1.35	0.0475862
												38	-1.49921	-7.43	0.430565	2.81455	1.1	-1.44	-1.65	-6.45	-3.11	-3.62621	-2.37	1.32	-1.88	5.69	5.9	14.74	10.25			-0.16	1.57	11.5	10.65	3.09288	4.18	-1.18	0.107586
												39	-1.46921	-7.38	0.475909	2.88455	1.71	-1.33	-1.62	-6.28	-2.89	-3.59771	-2.29	1.32	-1.85	5.7	5.96	16.02	10.43			-0.13	1.6	11.55	10.9	3.09436	4.23	-1.09	0.197586
												40	-1.31921	-7.33	0.750565	3.00455	1.99	-1.27	-1.56	-6.07	-2.8	-3.56964	-2.29	1.43	-1.84	5.83	6	17.68	10.79			-0.1	1.81	11.93	11.23	3.13436	4.35	-1.04	0.356269
												41	-1.20564	-7.19	0.775909	3.16455	2.01	-1.22	-1.47	-5.9	-2.8	-3.56621	-1.95	1.44	-1.58	5.84	6.18	18.01	10.88			-0.02	1.86	12.02	11.24	3.14288	4.49	-1.02	0.387586
												42	-1.08564	-6.94	0.880565	3.45455	2.12	-1.13	-1.47	-5.68	-2.56	-3.52771	-1.87	1.47	-1.51	6.43	6.27		12.41			0.27	1.92	12.17	11.46	3.19288	4.56	-1	0.546269
												43	-1.05921	-6.92	0.985909	3.50455	2.13	-1.13	-1.41	-5.51	-2.1	-3.50771	-1.46	1.65	-1.2	6.45	6.3		12.64			0.3	1.93	12.34	11.85	3.26436	4.62	-0.93	0.626269
												44	-0.845641	-6.84	1.10591	3.96455	2.15	-1.06	-1.3	-5.37	-1.47	-3.48771	-1.45	1.66	-1.17	6.49	6.57					0.44	2.12	12.35	12.37	3.29288	4.62	-0.87	0.657586
												45	-0.415641	-6.81	1.96591	4.12455	2.19	-0.88	-1.28	-5.15	-1.35	-3.37621	-1.43	1.67	-1.14	6.53	6.78					0.65	2.16	12.63	12.52	3.33436	4.65	-0.83	0.816269
												46	-0.369211	-6.72	2.06591	4.17455	2.41	-0.88	-1.25	-5.08	-1.13	-3.30621	-1.36	1.71	-0.91	6.7	7.23					0.66	2.25	12.65	12.96	3.38436	4.7	-0.79	0.836269
												47	0.304359	-6.67	2.27591	4.41455	2.49	-0.81	-1.25	-5.08	-1.04	-3.23621	-1.32	1.76	-0.84	6.94	7.45					0.67	2.53	12.67	13.35	3.40288	4.72	-0.74	0.926269
												48	0.470789	-6.64	2.64591	4.51455	2.66	-0.77	-1.18	-4.87	-0.97	-3.02621	-1.3	1.91	-0.75	7.2	7.54					0.68	2.58	12.76	13.38	3.50436	4.74	-0.57	0.936269
												49	0.574359	-6.54	2.74056	4.84455	2.66	-0.59	-1.05	-4.79	-0.71	-2.78771	-1.16	1.92	-0.72	7.38	7.83					0.84	2.6	12.83	13.71	3.52436	4.95	-0.47	0.976269
												50	0.754359	-6.34	2.93056	4.94455	2.7	-0.47	-0.91	-4.74	-0.7	-2.76964	-1.1	1.95	-0.66	7.58	7.87					1.15	2.8	13	13.88	3.65288	5.43	-0.45	1.06759
												51	0.764359	-6.29	3.33591	4.95455	2.82	-0.45	-0.77	-4.63	-0.62	-2.75621	-0.98	1.96	-0.59	8.09	7.93					1.18	3.15	13.37	14.14	3.77436	5.46	-0.34	1.09759
												52	0.890789	-6.12	4.08591	4.99455	2.82	-0.45	-0.72	-4.39	-0.62	-2.66771	-0.96	2.03	-0.58	8.16	8.14					1.24	3.17	13.76	14.2	4.01288	5.48	-0.33	1.14627
												53	0.930789	-6.12	4.77591	5.19455	3.1	-0.43	-0.68	-4.18	-0.43	-2.36964	-0.87	2.03	-0.52	8.2	8.26					1.62	3.51	13.93	14.43	4.05288	5.58	-0.25	1.15627
												54	1.01079	-5.68	5.59056	5.26455	3.47	-0.42	-0.65	-3.9	-0.4	-2.35964	-0.8	2.05	-0.5	8.27	8.41					2.07	3.57	13.99	14.59	4.51288	5.63	-0.23	1.26627
												55	1.03436	-5.64	5.60591	5.28455	4.05	-0.26	-0.62	-3.7	-0.33	-2.35621	-0.69	2.09	-0.38	8.28	8.42					2.13	3.74	14.33	15.4	4.59436	5.69	-0.22	1.29627
												56	1.09079	-5.54	6.34591	5.50455	4.15	-0.26	-0.57	-3.45	-0.31	-2.31771	-0.61	2.21	-0.37	8.38	8.49					2.27	3.81	14.42	15.43	4.79288	5.71	-0.14	1.30627
												57	1.16079	-5.39	6.34591	5.68455	4.15	-0.23	-0.56	-2.7	-0.28	-2.31771	-0.58	2.25	-0.28	8.39	8.52					2.32	4.24	14.52	16.14	4.82288	5.84	-0.09	1.56759
												58	1.52079	-5.29	6.62591	5.69455	4.22	-0.2	-0.34	-2.67	-0.21	-2.30621	-0.58	2.25	-0.26	8.86	9.01					2.33	4.68	14.58	16.69	5.01288	6.1	0.06	1.58627
												59	1.78079	-5.21	7.17591	6.34455	4.27	-0.09	-0.15	-2.5	-0.05	-2.16771	-0.56	2.27	-0.25	8.93	9.03					2.48	5.57	14.7	17.07	5.12288	6.11	0.2	1.60759
												60	2.05079	-5.21	9.05591	6.78455	4.28	-0.08	-0.14	-2.11	-0.04	-2.14964	-0.53	2.33	-0.21	9.13	9.16					2.58	6.21	14.77	17.18	5.21288	6.16	0.2	1.63627
												61	2.15079	-5.1	10.0459	6.94455	4.29	0.01	-0.1	-2	0.16	-2.14964	-0.4	2.35	0	9.26	9.27					2.72	6.75	14.87	17.44	5.60436	6.25	0.27	1.79627
												62	3.17079	-5.09	13.8959	6.98455	4.6	0.15	-0.08	-1.21	0.31	-2.10621	-0.39	2.39	0.04	9.28	9.35					2.72	6.77	14.92	17.66	5.71288	6.37	0.32	2.02759
												63	3.47079	-5.07		7.17455	4.69	0.17	-0.07	-0.95	0.6	-1.91621	-0.39	2.45	0.09	9.42	9.53					2.85	7.04	14.93	18.21	5.75436	6.39	0.34	2.10759
												64	4.07079	-4.83		7.42455	5.28	0.19	-0.03	-0.63	0.78	-1.81621	-0.37	2.52	0.12	9.56	9.67					2.87	7.15	14.93	19.27	5.87436	6.41	0.35	2.45627
												65	4.09436	-4.76		7.59455	6.11	0.37	0.09	-0.51	0.83	-1.48621	-0.33	2.58	0.15	9.59	9.7					2.97	8.73	14.94	19.29	6.01436	6.63	0.47	2.47627
												66	4.13079	-4.58		7.86455	6.48	0.47	0.1	-0.16	1.02	-1.39771	-0.32	2.64	0.37	9.59	9.72					3.02		14.95	20.32	6.22436	6.64	0.59	2.59627
												67	4.29079	-4.37		8.16455	7	0.65	0.11	-0.09	1.08	-1.39621	-0.26	2.7	0.37	9.66	9.84					3.22		15	20.37	6.25436	6.9	0.6	2.62759
												68	4.37079	-4.16		8.17455	7.22	0.67	0.16	0.42	1.1	-1.28621	-0.25	2.78	0.44	9.76	9.86					3.31		15.18	20.45	6.75288	7.22	0.91	2.65759
												69	4.55436	-3.99		8.19455	7.44	0.69	0.3	0.95	1.36	-1.17964	-0.1	2.86	0.48	9.92	10.01					3.5		15.18	20.62	7.06288	7.24	0.93	2.68627
												70	4.79079	-3.86		8.47455	7.73	0.76	0.38	1.29	1.44	-1.14621	-0.02	3	0.57	9.94	10.07					3.55		15.77	24.54	7.37436	7.3	1.09	2.87627
												71	4.90079	-3.85		8.58455	8.02	0.77	0.39	2	1.47	-1.13964	0.09	3.25	0.67	9.94	10.09					3.56		15.78	26.04	7.57288	7.31	1.27	3.60759
												72	5.02079	-3.7		8.79455	8.03	0.78	0.55	3.92	1.74	-1.08964	0.37	3.27	0.7	10.41	10.12					3.61		16.09		7.68288	7.43	1.34	3.77759
												73	5.05079	-3.67		9.36455	9.82	0.8	0.64	4.35	2.04	-0.907714	0.39	3.39	0.71	10.65	10.16					3.64		16.11		7.86436	7.6	1.43	4.52627
												74	5.75079	-3.46		9.37455	12.01	0.87	0.68		2.43	-0.849643	0.45	3.41	0.88	10.68	10.22					3.76		16.93		7.98288	7.64	1.45	5.10627
												75	5.93079	-3.31		9.48455		0.94	0.91		2.6	-0.789643	0.61	3.43	0.91	10.81	10.46					3.81		16.94		8.42288	7.81	1.51	5.13627
												76	6.31436	-3.27		9.58455		1.23	0.95		2.94	-0.737714	0.68	3.44	0.91	11.1	10.49					3.87		17.22		8.48288	8.32	1.51	5.18627
												77	6.99436	-3.19		9.63455		1.23	1.01		2.97	-0.719643	0.75	3.48	0.96	11.41	10.52					3.92		17.35		9.05436	8.39	1.64	5.49759
												78	7.66079	-3.13		9.75455		1.43	1.07		3.07	-0.556207	0.82	3.51	1.12	12.71	10.69					3.97		17.39		9.55288	8.48	1.69	6.05627
												79	8.23079	-2.97		10.0845		1.55	1.11		3.52	-0.547714	0.91	3.67	1.22	13.36	10.86					4.02		17.72		10.5744	8.63	1.72	6.09627
												80	9.34079	-2.81		10.4845		1.59	1.15		3.61	-0.257714	0.92	3.89	1.24	13.43	10.89					4.08		17.91		10.9644	8.75	1.73	6.40627
												81	9.89079	-2.66		11.9245		1.62	1.15		4.35	-0.209643	1	3.93	1.6	13.92	11.05					4.15		18		12.2944	8.84	1.76	7.55627
												82	10.1008	-2.49		11.9445		1.69	1.2		4.41	0.140357	1.1	4.12	1.68	14.12	11.42					4.34		18.11		12.5429	9.56	1.9
												83		-2.32		12.8445		1.73	1.25		5.01	0.250357	1.16	4.19	1.7	14.35	11.44					4.38		18.66		13.6729	9.74	1.93
												84		-2.32				1.78	1.28		6.07	0.280357	1.27	4.22	1.85	15.77	11.65					4.38		19.15			9.98	2.1
												85		-2.3				2	1.3		6.32	0.490357	1.37	4.3	2.17	15.81	11.78					4.75		19.2			10	2.13
												86		-2.27				2.02	1.52		7.72	0.493793	1.41	4.33	2.26	16.01	12.35					4.78		19.41			10.3	2.17
												87		-2.19				2.04	1.54		8.06	0.683793	1.54	4.36	2.34	17.29	12.61					4.93		19.58			10.7	2.21
												88		-2.19				2.07	1.54		9.96	0.850357	1.64	4.51	2.47	17.3	12.68					5.17		20.84			10.76	2.22
												89		-1.8				2.11	1.56		11.58	0.850357	1.78	4.55	2.52	18.5	12.73					5.24		21.34			10.8	2.52
												90		-1.77				2.13	1.57			0.860357	1.78	4.6	2.53	18.75	13.02					5.25		21.88			11.05	2.54
												91		-1.54				2.37	1.63			0.900357	1.85	4.71	2.58	19.47	13.02					5.38		21.9			11.43	2.62
												92		-1.45				2.47	1.7			0.970357	1.92	4.79	2.62	20.71	13.07					5.54		22.12			11.82	3.22
												93		-1.25				2.47	1.73			1.31036	2.09	4.93	2.67	21.28	13.54					5.58		22.9			11.92	3.24
												94		-1.24				2.51	1.76			1.39036	2.14	5.11	2.7	26.3	13.6					5.67		24.18				3.27
												95		-1.01				2.54	1.93			1.48379	2.17	5.14	2.76		15.25					5.84		24.96				3.37
												96		-0.99				2.56	1.94			1.54036	2.28	5.35	2.77		15.28					5.9		28.06				3.38
												97		-0.88				2.72	2.11			1.90036	2.49	5.4	2.77		15.36					5.98						3.62
												98		-0.85				2.73	2.15			1.96379	3.1	5.48	2.88		15.43					6.02						3.77
												99		-0.83				2.82	2.16			2.22036	3.2	5.61	2.9		15.51					6.07						3.92
												100		-0.6				2.94	2.17			2.26229	3.26	5.65	2.99		15.55					6.08						3.92
												101		0.03				3	2.17			2.29379	3.35	5.74	3		15.72					6.39						4.09
												102		0.15				3.07	2.21			2.39036	3.63	5.75	3.15		16.07					6.63						4.19
												103		0.58				3.09	2.26			2.45036	3.63	5.83	3.2		16.55					6.96						4.8
												104		0.62				3.1	2.43			2.50036	3.64	5.83	3.57		17.09					6.98						5.04
												105		0.78				3.2	2.47			2.51379	3.75	5.86	3.7		17.11					6.98						5.29
												106		0.92				3.22	2.5			2.53036	4.15	5.87	3.76		18.12					7.27						5.32
												107		0.97				3.27	2.52			2.62036	4.33	6.13	3.87		18.25					7.3						5.6
												108		1.36				3.36	2.61			2.72036	4.61	6.18	3.95		18.56					7.33						5.79
												109		1.4				3.97	2.71			2.82036	4.66	6.2	4.2		18.95					7.85						5.98
												110		1.48				4.17	2.82			2.90229	4.72	6.23	4.28							7.85						6.26
												111		1.95				4.22	2.91			2.95036	4.86	6.39	4.32							7.99						6.61
												112		2.18				4.24	2.95			2.99036	5.03	6.47	4.4							8.17						6.62
												113		2.25				4.51	2.96			3.15229	5.08	6.6	4.52							8.34						6.7
												114		3.2				4.6	2.98			3.29036	5.15	6.73	4.74							8.39						6.98
												115		3.44				4.66	3.01			3.69036	5.19	7.08	4.77							8.42						7.13
												116		5.01				4.73	3.06			3.89036	5.27	7.09	5.31							8.61						7.19
												117		5.48				4.97	3.11			4.25036	5.34	7.1	5.32							8.7						7.33
												118		8				5.11	3.12			4.37036	5.83	7.33	5.36							8.88						7.56
												119						5.36	3.15			4.69036	5.9	7.54	5.67							9.06						9.31
												120						5.42	3.16			4.75229	6.19	7.65	5.77							9.37						9.32
												121						5.51	3.23			5.34036	7.04	7.7	6.1							9.62						9.71
												122						5.92	3.24			5.88036	7.25	7.9	6.12							10.09						9.93
												123						5.97	3.29			6.14036	8.97	7.98	6.33							10.18						10.86
												124						6.24	3.35			6.22036	9.34	8.3	6.47							10.4						11.02
												125						6.33	3.36			6.34229	12.14	8.47	6.49							10.48						11.21
												126						6.74	3.37			6.55036		8.94	6.76							10.6						11.27
												127						7.33	3.4			6.97036		9.04	7.22							10.63						12.25
												128						7.38	3.48			7.02036		9.23	8.03							10.73						12.27
												129						7.5	3.51			7.09036		9.3	8.45							11.08						14.83
												130							3.52			7.15036		9.31	8.6							11.87						14.89
												131							3.57			7.54036		9.38	8.74							12.24
												132							3.71			11.3604		9.49	8.8							13.04
												133							3.91					9.68	8.94
												134							3.94					9.89	9.59
												135							4.02					10.44	11.69
												136							4.03					10.61
												137							4.05					10.81
												138							4.09					10.97
												139							4.28					12.19
												140							4.32					12.54
												141							4.58					14.52
												142							4.61					15.18
												143							4.63
												144							4.64
												145							4.86
												146							4.92
												147							4.97
												148							4.98
												149							5.02
												150							5.06
												151							5.24
												152							5.67
												153							5.83
												154							5.92
												155							5.96
												156							6.64
												157							6.7
												158							6.9
												159
												160
												161
												162
												163
												164
												165
												166
												167
												168
												169
												170
												171
												172
												173
												174
												175
												176
												177
												178
												179
												180
												181
												182
												183
												184
												185
												186
												187
												188
												189
												190
												191
												192
												193
												194
												195
												196
												197
												198
												199
												200

## Sheet: Fig. 5B
Examples of inactivation curves, neonatal variants												Boltzmann fits to the averaged data
Normalized conductance (G/ Gmax)
	SCN8A-WT			SCN8A-Q417P			SCN8A-N1768D
Vm, mV	AVG	CI, 95%		AVG	CI, 95%		AVG	CI, 95%				Vm, mV	WT		V211A		I231T
-120	0.97	0		0.95	0.01		0.94	0.01				-120	0.97		0.952		0.967
-110	0.97	0		0.95	0.01		0.96	0.01				-119.88	0.97		0.952		0.967
-100	0.97	0		0.96	0.01		0.97	0				-119.76	0.97		0.952		0.967
-90	0.97	0		0.95	0.01		0.97	0				-119.64	0.97		0.952		0.967
-80	0.96	0.01		0.93	0.01		0.96	0.01				-119.52	0.97		0.952		0.967
-70	0.92	0.01		0.86	0.02		0.96	0				-119.4	0.97		0.952		0.967
-60	0.82	0.01		0.68	0.02		0.92	0.01				-119.28	0.97		0.952		0.967
-50	0.55	0.02		0.38	0.02		0.77	0.02				-119.16	0.97		0.952		0.967
-40	0.24	0.01		0.18	0.02		0.5	0.02				-119.04	0.97		0.952		0.967
-30	0.09	0.01		0.1	0.01		0.22	0.01				-118.92	0.97		0.952		0.967
-20	0.05	0.01		0.09	0.01		0.11	0.01				-118.8	0.97		0.952		0.967
-10	0.04	0		0.08	0.01		0.08	0.01				-118.68	0.97		0.952		0.967
0	0.05	0.01		0.09	0.01		0.07	0.01				-118.56	0.97		0.952		0.967
												-118.44	0.97		0.952		0.967
												-118.32	0.97		0.952		0.967
												-118.2	0.97		0.952		0.967
												-118.08	0.97		0.952		0.967
												-117.96	0.97		0.952		0.967
												-117.84	0.97		0.952		0.967
												-117.72	0.97		0.952		0.967
												-117.6	0.97		0.952		0.967
												-117.48	0.97		0.952		0.967
												-117.36	0.97		0.952		0.967
												-117.24	0.97		0.952		0.967
												-117.12	0.97		0.952		0.967
												-117	0.97		0.952		0.967
												-116.88	0.97		0.952		0.967
												-116.76	0.97		0.952		0.967
												-116.64	0.97		0.952		0.967
												-116.52	0.97		0.952		0.967
												-116.4	0.97		0.952		0.967
												-116.28	0.97		0.952		0.967
												-116.16	0.97		0.952		0.967
												-116.04	0.97		0.952		0.967
												-115.92	0.97		0.952		0.967
												-115.8	0.97		0.952		0.967
												-115.68	0.97		0.952		0.967
												-115.56	0.97		0.952		0.967
												-115.44	0.97		0.952		0.967
												-115.32	0.97		0.952		0.967
												-115.2	0.97		0.952		0.967
												-115.08	0.97		0.952		0.967
												-114.95	0.97		0.952		0.967
												-114.83	0.97		0.952		0.967
												-114.71	0.97		0.952		0.967
												-114.59	0.97		0.952		0.967
												-114.47	0.97		0.952		0.967
												-114.35	0.97		0.952		0.967
												-114.23	0.97		0.952		0.967
												-114.11	0.97		0.952		0.967
												-113.99	0.97		0.952		0.967
												-113.87	0.97		0.952		0.967
												-113.75	0.97		0.952		0.967
												-113.63	0.97		0.952		0.967
												-113.51	0.97		0.952		0.967
												-113.39	0.97		0.952		0.967
												-113.27	0.97		0.952		0.967
												-113.15	0.97		0.952		0.967
												-113.03	0.97		0.952		0.967
												-112.91	0.97		0.952		0.967
												-112.79	0.97		0.952		0.967
												-112.67	0.97		0.952		0.967
												-112.55	0.97		0.952		0.967
												-112.43	0.97		0.952		0.967
												-112.31	0.97		0.952		0.967
												-112.19	0.97		0.952		0.967
												-112.07	0.97		0.952		0.967
												-111.95	0.97		0.952		0.967
												-111.83	0.97		0.952		0.967
												-111.71	0.97		0.952		0.967
												-111.59	0.97		0.952		0.967
												-111.47	0.97		0.952		0.967
												-111.35	0.97		0.952		0.967
												-111.23	0.97		0.952		0.967
												-111.11	0.97		0.952		0.967
												-110.99	0.97		0.952		0.967
												-110.87	0.97		0.952		0.967
												-110.75	0.97		0.952		0.967
												-110.63	0.97		0.952		0.967
												-110.51	0.97		0.952		0.967
												-110.39	0.97		0.952		0.967
												-110.27	0.97		0.952		0.967
												-110.15	0.97		0.952		0.967
												-110.03	0.97		0.952		0.967
												-109.91	0.97		0.952		0.967
												-109.79	0.97		0.952		0.967
												-109.67	0.97		0.952		0.967
												-109.55	0.97		0.952		0.967
												-109.43	0.97		0.952		0.967
												-109.31	0.97		0.952		0.967
												-109.19	0.97		0.952		0.967
												-109.07	0.97		0.952		0.967
												-108.95	0.97		0.952		0.967
												-108.83	0.97		0.952		0.967
												-108.71	0.97		0.952		0.967
												-108.59	0.97		0.952		0.967
												-108.47	0.97		0.952		0.967
												-108.35	0.97		0.952		0.967
												-108.23	0.97		0.952		0.967
												-108.11	0.97		0.952		0.967
												-107.99	0.97		0.952		0.967
												-107.87	0.97		0.952		0.967
												-107.75	0.97		0.952		0.967
												-107.63	0.97		0.952		0.967
												-107.51	0.97		0.952		0.967
												-107.39	0.97		0.952		0.967
												-107.27	0.97		0.952		0.967
												-107.15	0.97		0.952		0.967
												-107.03	0.97		0.952		0.967
												-106.91	0.97		0.952		0.967
												-106.79	0.97		0.952		0.967
												-106.67	0.97		0.952		0.967
												-106.55	0.97		0.952		0.967
												-106.43	0.97		0.952		0.967
												-106.31	0.97		0.952		0.967
												-106.19	0.97		0.952		0.967
												-106.07	0.97		0.952		0.967
												-105.95	0.97		0.952		0.967
												-105.83	0.97		0.952		0.967
												-105.71	0.97		0.952		0.967
												-105.59	0.97		0.952		0.967
												-105.47	0.97		0.952		0.967
												-105.35	0.97		0.952		0.967
												-105.23	0.97		0.952		0.967
												-105.11	0.97		0.952		0.967
												-104.98	0.97		0.952		0.967
												-104.86	0.97		0.952		0.967
												-104.74	0.97		0.952		0.967
												-104.62	0.97		0.952		0.967
												-104.5	0.97		0.952		0.967
												-104.38	0.97		0.952		0.967
												-104.26	0.97		0.952		0.967
												-104.14	0.97		0.951		0.967
												-104.02	0.97		0.951		0.967
												-103.9	0.97		0.951		0.967
												-103.78	0.97		0.951		0.967
												-103.66	0.97		0.951		0.967
												-103.54	0.97		0.951		0.967
												-103.42	0.97		0.951		0.967
												-103.3	0.97		0.951		0.967
												-103.18	0.97		0.951		0.967
												-103.06	0.97		0.951		0.967
												-102.94	0.97		0.951		0.967
												-102.82	0.97		0.951		0.967
												-102.7	0.97		0.951		0.967
												-102.58	0.97		0.951		0.967
												-102.46	0.97		0.951		0.967
												-102.34	0.97		0.951		0.967
												-102.22	0.97		0.951		0.967
												-102.1	0.97		0.951		0.967
												-101.98	0.97		0.951		0.967
												-101.86	0.97		0.951		0.967
												-101.74	0.97		0.951		0.967
												-101.62	0.97		0.951		0.967
												-101.5	0.97		0.951		0.967
												-101.38	0.97		0.951		0.967
												-101.26	0.97		0.951		0.967
												-101.14	0.97		0.951		0.967
												-101.02	0.97		0.951		0.967
												-100.9	0.97		0.951		0.967
												-100.78	0.97		0.951		0.967
												-100.66	0.97		0.951		0.967
												-100.54	0.97		0.951		0.967
												-100.42	0.97		0.951		0.967
												-100.3	0.97		0.951		0.967
												-100.18	0.97		0.951		0.967
												-100.06	0.97		0.951		0.967
												-99.94	0.97		0.951		0.967
												-99.82	0.97		0.951		0.967
												-99.7	0.97		0.951		0.967
												-99.58	0.97		0.951		0.967
												-99.46	0.97		0.951		0.967
												-99.34	0.97		0.951		0.967
												-99.22	0.97		0.951		0.967
												-99.1	0.97		0.951		0.967
												-98.98	0.97		0.951		0.967
												-98.86	0.97		0.951		0.967
												-98.74	0.969		0.951		0.967
												-98.62	0.969		0.951		0.967
												-98.5	0.969		0.951		0.967
												-98.38	0.969		0.951		0.967
												-98.26	0.969		0.951		0.967
												-98.14	0.969		0.95		0.967
												-98.02	0.969		0.95		0.967
												-97.9	0.969		0.95		0.967
												-97.78	0.969		0.95		0.967
												-97.66	0.969		0.95		0.967
												-97.54	0.969		0.95		0.967
												-97.42	0.969		0.95		0.967
												-97.3	0.969		0.95		0.967
												-97.18	0.969		0.95		0.967
												-97.06	0.969		0.95		0.967
												-96.94	0.969		0.95		0.967
												-96.82	0.969		0.95		0.967
												-96.7	0.969		0.95		0.967
												-96.58	0.969		0.95		0.967
												-96.46	0.969		0.95		0.967
												-96.34	0.969		0.95		0.967
												-96.22	0.969		0.95		0.967
												-96.1	0.969		0.95		0.967
												-95.98	0.969		0.95		0.967
												-95.86	0.969		0.95		0.967
												-95.74	0.969		0.95		0.967
												-95.62	0.969		0.95		0.967
												-95.5	0.969		0.95		0.967
												-95.38	0.969		0.95		0.967
												-95.26	0.969		0.95		0.967
												-95.14	0.969		0.95		0.967
												-95.02	0.969		0.95		0.967
												-94.89	0.969		0.949		0.967
												-94.77	0.969		0.949		0.967
												-94.65	0.969		0.949		0.967
												-94.53	0.969		0.949		0.967
												-94.41	0.969		0.949		0.967
												-94.29	0.969		0.949		0.967
												-94.17	0.969		0.949		0.967
												-94.05	0.969		0.949		0.967
												-93.93	0.969		0.949		0.967
												-93.81	0.969		0.949		0.967
												-93.69	0.969		0.949		0.967
												-93.57	0.969		0.949		0.967
												-93.45	0.969		0.949		0.967
												-93.33	0.969		0.949		0.967
												-93.21	0.969		0.949		0.967
												-93.09	0.969		0.949		0.967
												-92.97	0.969		0.949		0.967
												-92.85	0.969		0.949		0.967
												-92.73	0.969		0.948		0.967
												-92.61	0.969		0.948		0.967
												-92.49	0.969		0.948		0.967
												-92.37	0.969		0.948		0.967
												-92.25	0.969		0.948		0.967
												-92.13	0.969		0.948		0.967
												-92.01	0.968		0.948		0.967
												-91.89	0.968		0.948		0.967
												-91.77	0.968		0.948		0.967
												-91.65	0.968		0.948		0.967
												-91.53	0.968		0.948		0.967
												-91.41	0.968		0.948		0.967
												-91.29	0.968		0.948		0.967
												-91.17	0.968		0.948		0.967
												-91.05	0.968		0.947		0.967
												-90.93	0.968		0.947		0.967
												-90.81	0.968		0.947		0.967
												-90.69	0.968		0.947		0.967
												-90.57	0.968		0.947		0.967
												-90.45	0.968		0.947		0.967
												-90.33	0.968		0.947		0.967
												-90.21	0.968		0.947		0.967
												-90.09	0.968		0.947		0.967
												-89.97	0.968		0.947		0.967
												-89.85	0.968		0.947		0.967
												-89.73	0.968		0.946		0.967
												-89.61	0.968		0.946		0.967
												-89.49	0.968		0.946		0.967
												-89.37	0.968		0.946		0.967
												-89.25	0.968		0.946		0.967
												-89.13	0.968		0.946		0.966
												-89.01	0.968		0.946		0.966
												-88.89	0.968		0.946		0.966
												-88.77	0.968		0.946		0.966
												-88.65	0.967		0.946		0.966
												-88.53	0.967		0.945		0.966
												-88.41	0.967		0.945		0.966
												-88.29	0.967		0.945		0.966
												-88.17	0.967		0.945		0.966
												-88.05	0.967		0.945		0.966
												-87.93	0.967		0.945		0.966
												-87.81	0.967		0.945		0.966
												-87.69	0.967		0.945		0.966
												-87.57	0.967		0.944		0.966
												-87.45	0.967		0.944		0.966
												-87.33	0.967		0.944		0.966
												-87.21	0.967		0.944		0.966
												-87.09	0.967		0.944		0.966
												-86.97	0.967		0.944		0.966
												-86.85	0.967		0.944		0.966
												-86.73	0.967		0.943		0.966
												-86.61	0.967		0.943		0.966
												-86.49	0.966		0.943		0.966
												-86.37	0.966		0.943		0.966
												-86.25	0.966		0.943		0.966
												-86.13	0.966		0.943		0.966
												-86.01	0.966		0.943		0.966
												-85.89	0.966		0.942		0.966
												-85.77	0.966		0.942		0.966
												-85.65	0.966		0.942		0.966
												-85.53	0.966		0.942		0.966
												-85.41	0.966		0.942		0.966
												-85.29	0.966		0.941		0.966
												-85.17	0.966		0.941		0.966
												-85.05	0.966		0.941		0.966
												-84.92	0.966		0.941		0.966
												-84.8	0.965		0.941		0.966
												-84.68	0.965		0.941		0.966
												-84.56	0.965		0.94		0.966
												-84.44	0.965		0.94		0.966
												-84.32	0.965		0.94		0.966
												-84.2	0.965		0.94		0.966
												-84.08	0.965		0.939		0.966
												-83.96	0.965		0.939		0.966
												-83.84	0.965		0.939		0.966
												-83.72	0.965		0.939		0.966
												-83.6	0.965		0.939		0.966
												-83.48	0.964		0.938		0.966
												-83.36	0.964		0.938		0.966
												-83.24	0.964		0.938		0.966
												-83.12	0.964		0.938		0.966
												-83	0.964		0.937		0.966
												-82.88	0.964		0.937		0.966
												-82.76	0.964		0.937		0.965
												-82.64	0.964		0.937		0.965
												-82.52	0.964		0.936		0.965
												-82.4	0.964		0.936		0.965
												-82.28	0.963		0.936		0.965
												-82.16	0.963		0.936		0.965
												-82.04	0.963		0.935		0.965
												-81.92	0.963		0.935		0.965
												-81.8	0.963		0.935		0.965
												-81.68	0.963		0.934		0.965
												-81.56	0.963		0.934		0.965
												-81.44	0.963		0.934		0.965
												-81.32	0.962		0.933		0.965
												-81.2	0.962		0.933		0.965
												-81.08	0.962		0.933		0.965
												-80.96	0.962		0.933		0.965
												-80.84	0.962		0.932		0.965
												-80.72	0.962		0.932		0.965
												-80.6	0.962		0.931		0.965
												-80.48	0.961		0.931		0.965
												-80.36	0.961		0.931		0.965
												-80.24	0.961		0.93		0.965
												-80.12	0.961		0.93		0.965
												-80	0.961		0.93		0.965
												-79.88	0.961		0.929		0.965
												-79.76	0.96		0.929		0.965
												-79.64	0.96		0.929		0.964
												-79.52	0.96		0.928		0.96444
												-79.4	0.96		0.928		0.96439
												-79.28	0.96		0.927		0.96434
												-79.16	0.96		0.927		0.96429
												-79.04	0.959		0.926		0.96424
												-78.92	0.959		0.926		0.96419
												-78.8	0.959		0.926		0.96413
												-78.68	0.959		0.925		0.96408
												-78.56	0.959		0.925		0.96402
												-78.44	0.958		0.924		0.96397
												-78.32	0.958		0.924		0.96391
												-78.2	0.958		0.923		0.96385
												-78.08	0.958		0.923		0.96379
												-77.96	0.958		0.922		0.96373
												-77.84	0.957		0.922		0.96367
												-77.72	0.957		0.921		0.96361
												-77.6	0.957		0.921		0.96354
												-77.48	0.957		0.92		0.96348
												-77.36	0.956		0.92		0.96341
												-77.24	0.956		0.919		0.96335
												-77.12	0.956		0.919		0.96328
												-77	0.956		0.918		0.96321
												-76.88	0.955		0.918		0.96314
												-76.76	0.955		0.917		0.96307
												-76.64	0.955		0.916		0.96299
												-76.52	0.955		0.916		0.96292
												-76.4	0.954		0.915		0.96284
												-76.28	0.954		0.915		0.96277
												-76.16	0.954		0.914		0.96269
												-76.04	0.954		0.913		0.96261
												-75.92	0.953		0.913		0.96253
												-75.8	0.953		0.912		0.96244
												-75.68	0.953		0.911		0.96236
												-75.56	0.952		0.911		0.96227
												-75.44	0.952		0.91		0.96218
												-75.32	0.952		0.909		0.9621
												-75.2	0.951		0.909		0.96201
												-75.08	0.951		0.908		0.96191
												-74.95	0.951		0.907		0.96182
												-74.83	0.95		0.906		0.96172
												-74.71	0.95		0.906		0.96163
												-74.59	0.95		0.905		0.96153
												-74.47	0.949		0.904		0.96143
												-74.35	0.949		0.903		0.96132
												-74.23	0.949		0.903		0.96122
												-74.11	0.948		0.902		0.96111
												-73.99	0.948		0.901		0.96101
												-73.87	0.948		0.9		0.96089
												-73.75	0.947		0.899		0.96078
												-73.63	0.947		0.898		0.96067
												-73.51	0.946		0.898		0.96055
												-73.39	0.946		0.897		0.96043
												-73.27	0.946		0.896		0.96031
												-73.15	0.945		0.895		0.96019
												-73.03	0.945		0.894		0.96007
												-72.91	0.944		0.893		0.95994
												-72.79	0.944		0.892		0.95981
												-72.67	0.943		0.891		0.95968
												-72.55	0.943		0.89		0.95955
												-72.43	0.942		0.889		0.95941
												-72.31	0.942		0.888		0.95927
												-72.19	0.941		0.88709		0.95913
												-72.07	0.941		0.88605		0.95899
												-71.95	0.94		0.885		0.95884
												-71.83	0.94		0.88393		0.95869
												-71.71	0.939		0.88284		0.95854
												-71.59	0.939		0.88174		0.95839
												-71.47	0.938		0.88063		0.95823
												-71.35	0.938		0.87949		0.95807
												-71.23	0.937		0.87835		0.95791
												-71.11	0.937		0.87718		0.95774
												-70.99	0.936		0.876		0.95758
												-70.87	0.936		0.8748		0.95741
												-70.75	0.935		0.87358		0.95723
												-70.63	0.934		0.87235		0.95705
												-70.51	0.934		0.8711		0.95687
												-70.39	0.933		0.86983		0.95669
												-70.27	0.932		0.86855		0.9565
												-70.15	0.932		0.86724		0.95631
												-70.03	0.931		0.86592		0.95612
												-69.91	0.931		0.86458		0.95592
												-69.79	0.93		0.86322		0.95572
												-69.67	0.929		0.86184		0.95552
												-69.55	0.928		0.86045		0.95531
												-69.43	0.928		0.85903		0.9551
												-69.31	0.927		0.8576		0.95489
												-69.19	0.926		0.85615		0.95467
												-69.07	0.926		0.85467		0.95445
												-68.95	0.925		0.85318		0.95422
												-68.83	0.924		0.85167		0.95399
												-68.71	0.923		0.85014		0.95376
												-68.59	0.922		0.84858		0.95352
												-68.47	0.922		0.84701		0.95328
												-68.35	0.920855		0.84542		0.95303
												-68.23	0.920026		0.8438		0.95278
												-68.11	0.919184		0.84217		0.95252
												-67.99	0.918328		0.84051		0.95226
												-67.87	0.917459		0.83883		0.952
												-67.75	0.916576		0.83713		0.95173
												-67.63	0.915679		0.83541		0.95146
												-67.51	0.914768		0.83367		0.95118
												-67.39	0.913843		0.83191		0.9509
												-67.27	0.912903		0.83012		0.95061
												-67.15	0.911949		0.82831		0.95031
												-67.03	0.91098		0.82648		0.95002
												-66.91	0.909996		0.82463		0.94971
												-66.79	0.908996		0.82276		0.9494
												-66.67	0.907981		0.82086		0.94909
												-66.55	0.906951		0.81894		0.94877
												-66.43	0.905904		0.81699		0.94844
												-66.31	0.904842		0.81503		0.94811
												-66.19	0.903763		0.81304		0.94778
												-66.07	0.902668		0.81102		0.94744
												-65.95	0.901557		0.80899		0.94709
												-65.83	0.900428		0.80693		0.94673
												-65.71	0.899282		0.80484		0.94637
												-65.59	0.898119		0.80274		0.94601
												-65.47	0.896939		0.8006		0.94563
												-65.35	0.895741		0.79845		0.94525
												-65.23	0.894525		0.79627		0.94487
												-65.11	0.893291		0.79407		0.94448
												-64.98	0.892038		0.79184		0.94408
												-64.86	0.890768		0.78959		0.94367
												-64.74	0.889478		0.78731		0.94326
												-64.62	0.888169		0.78501		0.94284
												-64.5	0.886841		0.78269		0.94241
												-64.38	0.885494		0.78034		0.94198
												-64.26	0.884127		0.77796		0.94153
												-64.14	0.882741		0.77557		0.94108
												-64.02	0.881334		0.77314		0.94063
												-63.9	0.879907		0.7707		0.94016
												-63.78	0.87846		0.76823		0.93969
												-63.66	0.876992		0.76573		0.93921
												-63.54	0.875503		0.76321		0.93872
												-63.42	0.873993		0.76066		0.93822
												-63.3	0.872462		0.75809		0.93772
												-63.18	0.870909		0.7555		0.9372
												-63.06	0.869334		0.75288		0.93668
												-62.94	0.867738		0.75024		0.93615
												-62.82	0.866119		0.74757		0.93561
												-62.7	0.864478		0.74488		0.93506
												-62.58	0.862815		0.74216		0.9345
												-62.46	0.861129		0.73942		0.93393
												-62.34	0.85942		0.73666		0.93335
												-62.22	0.857687		0.73387		0.93277
												-62.1	0.855931		0.73106		0.93217
												-61.98	0.854152		0.72822		0.93156
												-61.86	0.852349		0.72536		0.93095
												-61.74	0.850522		0.72248		0.93032
												-61.62	0.848671		0.71958		0.92968
												-61.5	0.846796		0.71665		0.92903
												-61.38	0.844896		0.71369		0.92837
												-61.26	0.842971		0.71072		0.9277
												-61.14	0.841022		0.70772		0.92702
												-61.02	0.839048		0.7047		0.92633
												-60.9	0.837048		0.70165		0.92563
												-60.78	0.835023		0.69859		0.92491
												-60.66	0.832972		0.6955		0.92418
												-60.54	0.830896		0.69239		0.92345
												-60.42	0.828794		0.68926		0.9227
												-60.3	0.826665		0.68611		0.92193
												-60.18	0.824511		0.68294		0.92116
												-60.06	0.82233		0.67974		0.92037
												-59.94	0.820123		0.67653		0.91957
												-59.82	0.81789		0.67329		0.91876
												-59.7	0.815629		0.67004		0.91793
												-59.58	0.813342		0.66676		0.91709
												-59.46	0.811028		0.66347		0.91624
												-59.34	0.808686		0.66016		0.91537
												-59.22	0.806318		0.65683		0.91449
												-59.1	0.803922		0.65348		0.91359
												-58.98	0.801499		0.65011		0.91268
												-58.86	0.799049		0.64672		0.91176
												-58.74	0.79657		0.64332		0.91082
												-58.62	0.794065		0.6399		0.90987
												-58.5	0.791531		0.63647		0.9089
												-58.38	0.78897		0.63301		0.90792
												-58.26	0.786381		0.62955		0.90692
												-58.14	0.783764		0.62606		0.9059
												-58.02	0.78112		0.62256		0.90487
												-57.9	0.778447		0.61905		0.90383
												-57.78	0.775746		0.61552		0.90276
												-57.66	0.773018		0.61198		0.90169
												-57.54	0.770261		0.60843		0.90059
												-57.42	0.767477		0.60486		0.89948
												-57.3	0.764665		0.60128		0.89835
												-57.18	0.761824		0.59769		0.8972
												-57.06	0.758956		0.59409		0.89604
												-56.94	0.75606		0.59047		0.89486
												-56.82	0.753136		0.58685		0.89366
												-56.7	0.750185		0.58322		0.89244
												-56.58	0.747206		0.57957		0.8912
												-56.46	0.744199		0.57592		0.88995
												-56.34	0.741165		0.57226		0.88868
												-56.22	0.738103		0.56859		0.88738
												-56.1	0.735014		0.56491		0.88607
												-55.98	0.731898		0.56123		0.88474
												-55.86	0.728754		0.55754		0.88339
												-55.74	0.725584		0.55384		0.88202
												-55.62	0.722387		0.55014		0.88063
												-55.5	0.719164		0.54644		0.87922
												-55.38	0.715914		0.54273		0.87779
												-55.26	0.712638		0.53901		0.87634
												-55.14	0.709336		0.5353		0.87486
												-55.02	0.706008		0.53158		0.87337
												-54.89	0.702655		0.52785		0.87185
												-54.77	0.699276		0.52413		0.87032
												-54.65	0.695872		0.52041		0.86876
												-54.53	0.692443		0.51668		0.86718
												-54.41	0.688989		0.51296		0.86558
												-54.29	0.685512		0.50923		0.86395
												-54.17	0.68201		0.50551		0.8623
												-54.05	0.678484		0.50179		0.86063
												-53.93	0.674935		0.49807		0.85894
												-53.81	0.671363		0.49435		0.85722
												-53.69	0.667768		0.49064		0.85548
												-53.57	0.664151		0.48693		0.85372
												-53.45	0.660512		0.48322		0.85193
												-53.33	0.65685		0.47952		0.85012
												-53.21	0.653168		0.47583		0.84829
												-53.09	0.649465		0.47214		0.84643
												-52.97	0.645741		0.46846		0.84454
												-52.85	0.641997		0.46478		0.84263
												-52.73	0.638234		0.46111		0.8407
												-52.61	0.634451		0.45745		0.83874
												-52.49	0.630649		0.4538		0.83676
												-52.37	0.626829		0.45016		0.83475
												-52.25	0.622991		0.44653		0.83271
												-52.13	0.619136		0.4429		0.83065
												-52.01	0.615264		0.43929		0.82857
												-51.89	0.611375		0.43569		0.82645
												-51.77	0.60747		0.4321		0.82432
												-51.65	0.60355		0.42852		0.82215
												-51.53	0.599615		0.42496		0.81996
												-51.41	0.595666		0.42141		0.81774
												-51.29	0.591703		0.41787		0.8155
												-51.17	0.587727		0.41434		0.81323
												-51.05	0.583738		0.41083		0.81093
												-50.93	0.579736		0.40734		0.8086
												-50.81	0.575724		0.40385		0.80625
												-50.69	0.5717		0.40039		0.80387
												-50.57	0.567665		0.39694		0.80147
												-50.45	0.563621		0.39351		0.79903
												-50.33	0.559568		0.39009		0.79657
												-50.21	0.555506		0.38669		0.79408
												-50.09	0.551436		0.38331		0.79156
												-49.97	0.547358		0.37994		0.78902
												-49.85	0.543274		0.37659		0.78645
												-49.73	0.539184		0.37326		0.78385
												-49.61	0.535088		0.36996		0.78122
												-49.49	0.530987		0.36666		0.77857
												-49.37	0.526881		0.36339		0.77588
												-49.25	0.522772		0.36014		0.77317
												-49.13	0.51866		0.35691		0.77044
												-49.01	0.514546		0.3537		0.76767
												-48.89	0.51043		0.35051		0.76488
												-48.77	0.506312		0.34734		0.76206
												-48.65	0.502195		0.34419		0.75921
												-48.53	0.498077		0.34106		0.75633
												-48.41	0.49396		0.33796		0.75343
												-48.29	0.489845		0.33487		0.7505
												-48.17	0.485731		0.33181		0.74754
												-48.05	0.481621		0.32877		0.74455
												-47.93	0.477513		0.32575		0.74154
												-47.81	0.47341		0.32276		0.7385
												-47.69	0.469311		0.31978		0.73543
												-47.57	0.465218		0.31684		0.73234
												-47.45	0.46113		0.31391		0.72922
												-47.33	0.457049		0.31101		0.72608
												-47.21	0.452975		0.30813		0.7229
												-47.09	0.448909		0.30527		0.7197
												-46.97	0.444851		0.30244		0.71648
												-46.85	0.440802		0.29963		0.71323
												-46.73	0.436762		0.29685		0.70996
												-46.61	0.432733		0.29409		0.70666
												-46.49	0.428714		0.29135		0.70333
												-46.37	0.424707		0.28864		0.69998
												-46.25	0.420711		0.28595		0.69661
												-46.13	0.416728		0.28329		0.69321
												-46.01	0.412758		0.28065		0.68979
												-45.89	0.408802		0.27803		0.68634
												-45.77	0.404859		0.27544		0.68287
												-45.65	0.400931		0.27287		0.67938
												-45.53	0.397018		0.27033		0.67587
												-45.41	0.393121		0.26782		0.67233
												-45.29	0.38924		0.26532		0.66877
												-45.17	0.385376		0.26286		0.66519
												-45.05	0.381529		0.26041		0.66159
												-44.92	0.3777		0.25799		0.65797
												-44.8	0.373888		0.2556		0.65433
												-44.68	0.370095		0.25323		0.65067
												-44.56	0.366322		0.25088		0.64699
												-44.44	0.362567		0.24856		0.64329
												-44.32	0.358833		0.24627		0.63957
												-44.2	0.355119		0.24399		0.63583
												-44.08	0.351425		0.24175		0.63208
												-43.96	0.347753		0.23952		0.62831
												-43.84	0.344102		0.23732		0.62452
												-43.72	0.340473		0.23515		0.62072
												-43.6	0.336867		0.233		0.6169
												-43.48	0.333283		0.23087		0.61306
												-43.36	0.329721		0.22876		0.60921
												-43.24	0.326183		0.22668		0.60535
												-43.12	0.322669		0.22463		0.60147
												-43	0.319179		0.22259		0.59758
												-42.88	0.315712		0.22058		0.59368
												-42.76	0.312271		0.2186		0.58977
												-42.64	0.308853		0.21664		0.58584
												-42.52	0.305461		0.2147		0.58191
												-42.4	0.302095		0.21278		0.57796
												-42.28	0.298753		0.21088		0.57401
												-42.16	0.295437		0.20901		0.57005
												-42.04	0.292148		0.20716		0.56607
												-41.92	0.288884		0.20534		0.56209
												-41.8	0.285647		0.20353		0.55811
												-41.68	0.282436		0.20175		0.55412
												-41.56	0.279252		0.19999		0.55012
												-41.44	0.276094		0.19825		0.54611
												-41.32	0.272964		0.19653		0.54211
												-41.2	0.269861		0.19484		0.53809
												-41.08	0.266785		0.19316		0.53408
												-40.96	0.263736		0.19151		0.53006
												-40.84	0.260715		0.18988		0.52604
												-40.72	0.257721		0.18827		0.52202
												-40.6	0.254755		0.18668		0.518
												-40.48	0.251816		0.18511		0.51398
												-40.36	0.248906		0.18356		0.50996
												-40.24	0.246023		0.18203		0.50594
												-40.12	0.243168		0.18052		0.50192
												-40	0.240341		0.17903		0.49791
												-39.88	0.237542		0.17756		0.4939
												-39.76	0.234771		0.17611		0.48989
												-39.64	0.232028		0.17468		0.48589
												-39.52	0.229312		0.17326		0.48189
												-39.4	0.226625		0.17187		0.4779
												-39.28	0.223966		0.1705		0.47391
												-39.16	0.221334		0.16914		0.46993
												-39.04	0.218731		0.1678		0.46596
												-38.92	0.216155		0.16648		0.462
												-38.8	0.213607		0.16518		0.45805
												-38.68	0.211087		0.1639		0.4541
												-38.56	0.208594		0.16264		0.45017
												-38.44	0.206129		0.16139		0.44624
												-38.32	0.203691		0.16016		0.44233
												-38.2	0.201281		0.15894		0.43843
												-38.08	0.198899		0.15775		0.43454
												-37.96	0.196543		0.15657		0.43067
												-37.84	0.194215		0.1554		0.42681
												-37.72	0.191913		0.15426		0.42296
												-37.6	0.189639		0.15313		0.41913
												-37.48	0.187391		0.15201		0.41531
												-37.36	0.18517		0.15091		0.41151
												-37.24	0.182975		0.14983		0.40772
												-37.12	0.180807		0.14876		0.40395
												-37	0.178665		0.14771		0.4002
												-36.88	0.176549		0.14668		0.39646
												-36.76	0.17446		0.14565		0.39275
												-36.64	0.172396		0.14465		0.38905
												-36.52	0.170357		0.14365		0.38537
												-36.4	0.168344		0.14268		0.38171
												-36.28	0.166356		0.14171		0.37807
												-36.16	0.164394		0.14076		0.37445
												-36.04	0.162456		0.13983		0.37085
												-35.92	0.160543		0.13891		0.36728
												-35.8	0.158655		0.138		0.36372
												-35.68	0.156791		0.1371		0.36019
												-35.56	0.154952		0.13622		0.35667
												-35.44	0.153136		0.13535		0.35319
												-35.32	0.151345		0.1345		0.34972
												-35.2	0.149576		0.13366		0.34628
												-35.08	0.147832		0.13283		0.34286
												-34.95	0.146111		0.13201		0.33946
												-34.83	0.144412		0.1312		0.33609
												-34.71	0.142737		0.13041		0.33274
												-34.59	0.141084		0.12963		0.32942
												-34.47	0.139454		0.12886		0.32612
												-34.35	0.137846		0.1281		0.32285
												-34.23	0.13626		0.12736		0.3196
												-34.11	0.134696		0.12662		0.31638
												-33.99	0.133153		0.1259		0.31318
												-33.87	0.131632		0.12518		0.31002
												-33.75	0.130132		0.12448		0.30687
												-33.63	0.128653		0.12379		0.30375
												-33.51	0.127195		0.12311		0.30066
												-33.39	0.125757		0.12244		0.2976
												-33.27	0.12434		0.12178		0.29456
												-33.15	0.122943		0.12113		0.29155
												-33.03	0.121566		0.12049		0.28857
												-32.91	0.120208		0.11986		0.28562
												-32.79	0.11887		0.11924		0.28269
												-32.67	0.117552		0.11863		0.27979
												-32.55	0.116252		0.11803		0.27691
												-32.43	0.114971		0.11744		0.27407
												-32.31	0.113709		0.11686		0.27125
												-32.19	0.112465		0.11629		0.26846
												-32.07	0.11124		0.11572		0.2657
												-31.95	0.110032		0.11517		0.26296
												-31.83	0.108843		0.11462		0.26025
												-31.71	0.107671		0.11408		0.25757
												-31.59	0.106516		0.11355		0.25492
												-31.47	0.105378		0.11303		0.2523
												-31.35	0.104258		0.11252		0.2497
												-31.23	0.103154		0.11201		0.24713
												-31.11	0.102067		0.11152		0.24459
												-30.99	0.100996		0.11103		0.24208
												-30.87	0.0999413		0.11055		0.23959
												-30.75	0.0989025		0.11007		0.23713
												-30.63	0.0978794		0.10961		0.2347
												-30.51	0.0968719		0.10915		0.2323
												-30.39	0.0958797		0.1087		0.22992
												-30.27	0.0949027		0.10825		0.22757
												-30.15	0.0939406		0.10782		0.22525
												-30.03	0.0929933		0.10739		0.22295
												-29.91	0.0920606		0.10696		0.22068
												-29.79	0.0911422		0.10655		0.21844
												-29.67	0.090238		0.10614		0.21623
												-29.55	0.0893478		0.10573		0.21404
												-29.43	0.0884714		0.10534		0.21188
												-29.31	0.0876087		0.10494		0.20974
												-29.19	0.0867594		0.10456		0.20763
												-29.07	0.0859233		0.10418		0.20555
												-28.95	0.0851003		0.10381		0.20349
												-28.83	0.0842902		0.10344		0.20146
												-28.71	0.0834928		0.10308		0.19945
												-28.59	0.082708		0.10273		0.19747
												-28.47	0.0819355		0.10238		0.19551
												-28.35	0.0811752		0.10204		0.19358
												-28.23	0.080427		0.1017		0.19168
												-28.11	0.0796906		0.10137		0.18979
												-27.99	0.0789659		0.10104		0.18794
												-27.87	0.0782527		0.10072		0.18611
												-27.75	0.0775509		0.10041		0.1843
												-27.63	0.0768602		0.1001		0.18251
												-27.51	0.0761806		0.09979		0.18075
												-27.39	0.0755119		0.09949		0.17901
												-27.27	0.0748539		0.09919		0.1773
												-27.15	0.0742064		0.0989		0.17561
												-27.03	0.0735694		0.09862		0.17394
												-26.91	0.0729426		0.09833		0.1723
												-26.79	0.0723259		0.09806		0.17067
												-26.67	0.0717192		0.09778		0.16907
												-26.55	0.0711222		0.09752		0.16749
												-26.43	0.070535		0.09725		0.16594
												-26.31	0.0699572		0.09699		0.1644
												-26.19	0.0693889		0.09674		0.16289
												-26.07	0.0688298		0.09649		0.1614
												-25.95	0.0682797		0.09624		0.15993
												-25.83	0.0677387		0.096		0.15848
												-25.71	0.0672064		0.09576		0.15705
												-25.59	0.0666829		0.09552		0.15564
												-25.47	0.0661679		0.09529		0.15425
												-25.35	0.0656614		0.09507		0.15288
												-25.23	0.0651631		0.09484		0.15154
												-25.11	0.064673		0.09462		0.15021
												-24.98	0.064191		0.09441		0.1489
												-24.86	0.0637169		0.09419		0.14761
												-24.74	0.0632507		0.09399		0.14634
												-24.62	0.0627921		0.09378		0.14508
												-24.5	0.062341		0.09358		0.14385
												-24.38	0.0618974		0.09338		0.14263
												-24.26	0.0614612		0.09318		0.14144
												-24.14	0.0610322		0.09299		0.14026
												-24.02	0.0606102		0.0928		0.13909
												-23.9	0.0601953		0.09262		0.13795
												-23.78	0.0597872		0.09243		0.13682
												-23.66	0.059386		0.09225		0.13571
												-23.54	0.0589914		0.09208		0.13462
												-23.42	0.0586033		0.0919		0.13354
												-23.3	0.0582218		0.09173		0.13248
												-23.18	0.0578466		0.09156		0.13143
												-23.06	0.0574776		0.0914		0.13041
												-22.94	0.0571148		0.09123		0.12939
												-22.82	0.0567581		0.09107		0.1284
												-22.7	0.0564073		0.09092		0.12741
												-22.58	0.0560624		0.09076		0.12645
												-22.46	0.0557233		0.09061		0.1255
												-22.34	0.0553899		0.09046		0.12456
												-22.22	0.0550621		0.09031		0.12364
												-22.1	0.0547397		0.09017		0.12273
												-21.98	0.0544228		0.09002		0.12184
												-21.86	0.0541112		0.08988		0.12096
												-21.74	0.0538048		0.08975		0.12009
												-21.62	0.0535036		0.08961		0.11924
												-21.5	0.0532075		0.08948		0.1184
												-21.38	0.0529164		0.08935		0.11757
												-21.26	0.0526302		0.08922		0.11676
												-21.14	0.0523488		0.08909		0.11596
												-21.02	0.0520721		0.08897		0.11518
												-20.9	0.0518002		0.08885		0.1144
												-20.78	0.0515328		0.08873		0.11364
												-20.66	0.0512699		0.08861		0.11289
												-20.54	0.0510116		0.08849		0.11215
												-20.42	0.0507575		0.08838		0.11143
												-20.3	0.0505078		0.08826		0.11071
												-20.18	0.0502623		0.08815		0.11001
												-20.06	0.050021		0.08804		0.10932
												-19.94	0.0497838		0.08794		0.10864
												-19.82	0.0495506		0.08783		0.10797
												-19.7	0.0493214		0.08773		0.10731
												-19.58	0.049096		0.08763		0.10667
												-19.46	0.0488745		0.08753		0.10603
												-19.34	0.0486568		0.08743		0.1054
												-19.22	0.0484428		0.08733		0.10479
												-19.1	0.0482324		0.08724		0.10418
												-18.98	0.0480256		0.08714		0.10359
												-18.86	0.0478223		0.08705		0.103
												-18.74	0.0476225		0.08696		0.10242
												-18.62	0.0474261		0.08687		0.10186
												-18.5	0.0472331		0.08679		0.1013
												-18.38	0.0470433		0.0867		0.10075
												-18.26	0.0468568		0.08662		0.10021
												-18.14	0.0466735		0.08653		0.09968
												-18.02	0.0464933		0.08645		0.09916
												-17.9	0.0463162		0.08637		0.09864
												-17.78	0.0461421		0.08629		0.09814
												-17.66	0.045971		0.08621		0.09764
												-17.54	0.0458029		0.08614		0.09716
												-17.42	0.0456376		0.08606		0.09668
												-17.3	0.0454751		0.08599		0.0962
												-17.18	0.0453155		0.08592		0.09574
												-17.06	0.0451585		0.08585		0.09528
												-16.94	0.0450043		0.08578		0.09483
												-16.82	0.0448527		0.08571		0.09439
												-16.7	0.0447037		0.08564		0.09396
												-16.58	0.0445573		0.08557		0.09353
												-16.46	0.0444134		0.08551		0.09311
												-16.34	0.0442719		0.08544		0.0927
												-16.22	0.0441329		0.08538		0.0923
												-16.1	0.0439963		0.08532		0.0919
												-15.98	0.043862		0.08526		0.09151
												-15.86	0.0437301		0.0852		0.09112
												-15.74	0.0436004		0.08514		0.09074
												-15.62	0.0434729		0.08508		0.09037
												-15.5	0.0433476		0.08502		0.09
												-15.38	0.0432245		0.08496		0.08964
												-15.26	0.0431035		0.08491		0.08929
												-15.14	0.0429846		0.08486		0.08894
												-15.02	0.0428678		0.0848		0.0886
												-14.89	0.0427529		0.08475		0.08827
												-14.77	0.0426401		0.0847		0.08794
												-14.65	0.0425292		0.08465		0.08761
												-14.53	0.0424202		0.0846		0.08729
												-14.41	0.042313		0.08455		0.08698
												-14.29	0.0422078		0.0845		0.08667
												-14.17	0.0421043		0.08445		0.08637
												-14.05	0.0420027		0.08441		0.08607
												-13.93	0.0419027		0.08436		0.08578
												-13.81	0.0418046		0.08431		0.08549
												-13.69	0.0417081		0.08427		0.08521
												-13.57	0.0416132		0.08423		0.08493
												-13.45	0.0415201		0.08418		0.08466
												-13.33	0.0414285		0.08414		0.08439
												-13.21	0.0413385		0.0841		0.08412
												-13.09	0.0412501		0.08406		0.08386
												-12.97	0.0411632		0.08402		0.08361
												-12.85	0.0410778		0.08398		0.08336
												-12.73	0.0409938		0.08394		0.08311
												-12.61	0.0409114		0.0839		0.08287
												-12.49	0.0408303		0.08387		0.08263
												-12.37	0.0407507		0.08383		0.0824
												-12.25	0.0406724		0.08379		0.08217
												-12.13	0.0405955		0.08376		0.08194
												-12.01	0.04052		0.08372		0.08172
												-11.89	0.0404457		0.08369		0.0815
												-11.77	0.0403727		0.08366		0.08129
												-11.65	0.040301		0.08362		0.08108
												-11.53	0.0402306		0.08359		0.08087
												-11.41	0.0401613		0.08356		0.08067
												-11.29	0.0400933		0.08353		0.08047
												-11.17	0.0400264		0.0835		0.08027
												-11.05	0.0399607		0.08346		0.08008
												-10.93	0.0398961		0.08343		0.07989
												-10.81	0.0398327		0.08341		0.0797
												-10.69	0.0397703		0.08338		0.07952
												-10.57	0.0397091		0.08335		0.07934
												-10.45	0.0396489		0.08332		0.07916
												-10.33	0.0395897		0.08329		0.07899
												-10.21	0.0395316		0.08327		0.07882
												-10.09	0.0394745		0.08324		0.07865
												-9.97	0.0394183		0.08321		0.07849
												-9.85	0.0393632		0.08319		0.07833
												-9.73	0.039309		0.08316		0.07817
												-9.61	0.0392557		0.08314		0.07801
												-9.49	0.0392034		0.08311		0.07786
												-9.37	0.039152		0.08309		0.07771
												-9.25	0.0391015		0.08307		0.07756
												-9.13	0.0390518		0.08304		0.07741
												-9.01	0.039003		0.08302		0.07727
												-8.89	0.0389551		0.083		0.07713
												-8.77	0.038908		0.08297		0.07699
												-8.65	0.0388617		0.08295		0.07685
												-8.53	0.0388162		0.08293		0.07672
												-8.41	0.0387716		0.08291		0.07659
												-8.29	0.0387276		0.08289		0.07646
												-8.17	0.0386845		0.08287		0.07633
												-8.05	0.0386421		0.08285		0.07621
												-7.93	0.0386004		0.08283		0.07609
												-7.81	0.0385595		0.08281		0.07597
												-7.69	0.0385193		0.08279		0.07585
												-7.57	0.0384798		0.08277		0.07573
												-7.45	0.0384409		0.08276		0.07562
												-7.33	0.0384028		0.08274		0.07551
												-7.21	0.0383653		0.08272		0.0754
												-7.09	0.0383284		0.0827		0.07529
												-6.97	0.0382922		0.08269		0.07518
												-6.85	0.0382567		0.08267		0.07508
												-6.73	0.0382217		0.08265		0.07498
												-6.61	0.0381874		0.08264		0.07488
												-6.49	0.0381536		0.08262		0.07478
												-6.37	0.0381205		0.0826		0.07468
												-6.25	0.0380879		0.08259		0.07459
												-6.13	0.0380559		0.08257		0.07449
												-6.01	0.0380244		0.08256		0.0744
												-5.89	0.0379935		0.08254		0.07431
												-5.77	0.0379631		0.08253		0.07422
												-5.65	0.0379333		0.08252		0.07413
												-5.53	0.037904		0.0825		0.07405
												-5.41	0.0378752		0.08249		0.07396
												-5.29	0.0378469		0.08248		0.07388
												-5.17	0.037819		0.08246		0.0738
												-5.05	0.0377917		0.08245		0.07372
												-4.92	0.0377649		0.08244		0.07364
												-4.8	0.0377385		0.08242		0.07356
												-4.68	0.0377126		0.08241		0.07349
												-4.56	0.0376871		0.0824		0.07341
												-4.44	0.0376621		0.08239		0.07334
												-4.32	0.0376375		0.08238		0.07327
												-4.2	0.0376133		0.08236		0.0732
												-4.08	0.0375895		0.08235		0.07313
												-3.96	0.0375662		0.08234		0.07306
												-3.84	0.0375433		0.08233		0.07299
												-3.72	0.0375208		0.08232		0.07293
												-3.6	0.0374986		0.08231		0.07286
												-3.48	0.0374769		0.0823		0.0728
												-3.36	0.0374555		0.08229		0.07274
												-3.24	0.0374345		0.08228		0.07268
												-3.12	0.0374139		0.08227		0.07262
												-3	0.0373937		0.08226		0.07256
												-2.88	0.0373737		0.08225		0.0725
												-2.76	0.0373542		0.08224		0.07244
												-2.64	0.0373349		0.08223		0.07239
												-2.52	0.0373161		0.08222		0.07233
												-2.4	0.0372975		0.08221		0.07228
												-2.28	0.0372793		0.0822		0.07222
												-2.16	0.0372613		0.0822		0.07217
												-2.04	0.0372437		0.08219		0.07212
												-1.92	0.0372264		0.08218		0.07207
												-1.8	0.0372094		0.08217		0.07202
												-1.68	0.0371927		0.08216		0.07197
												-1.56	0.0371763		0.08216		0.07192
												-1.44	0.0371602		0.08215		0.07188
												-1.32	0.0371444		0.08214		0.07183
												-1.2	0.0371288		0.08213		0.07179
												-1.08	0.0371135		0.08212		0.07174
												-0.96	0.0370985		0.08212		0.0717
												-0.84	0.0370837		0.08211		0.07165
												-0.72	0.0370692		0.0821		0.07161
												-0.6	0.037055		0.0821		0.07157
												-0.48	0.037041		0.08209		0.07153
												-0.36	0.0370272		0.08208		0.07149
												-0.24	0.0370137		0.08208		0.07145
												-0.12	0.0370004		0.08207		0.07141
												0	0.0369874		0.08206		0.07138

[truncated: 22 more sheets: Fig. 5C, Fig. 6A, Fig. 6C, Fig. 7A, Fig. 7B, Fig. 7C, Fig. 7D, Fig. 8B, Fig. 8 C, Fig. 8E, Fig. 8F, Fig. S4A, Fig. S4B, Fig. S4C, Fig. S5A, Fig. S5B, Fig. S5C, Fig. S5D, Fig. S6A, Fig. S6B …]
